# Supplementary material for: Sleep, Pain, and Neurodegeneration: A Mendelian Randomization Study
Source: Front Neurol. 2022 May 2;13:765321. doi: 10.3389/fneur.2022.765321 (PMC9108392; doi:10.3389/fneur.2022.765321)
Supplement: Supplementary file 1 [file Table_1.xlsx]

## Sheet: Supplementary table 1
Supplementary table 1. Estimated pairwise genetic correlation among neurodegenerative disorders (NDD), sleep, and pain-related traits.
		Pain	Sleep						NDD
		MCP	INS	SD	SS	LS	CHR	MP	AD	ALS	AMD	MS	PD
		rg (SE); P	rg (SE); P	rg (SE); P	rg (SE); P	rg (SE); P	rg (SE); P	rg (SE); P	rg (SE); P	rg (SE); P	rg (SE); P	rg (SE); P	rg (SE); P
Pain	MCP	1
Sleep	INS	0.5924 (0.0217); 6.20E-164
	SD	-0.2155 (0.0252); 1.0946E-17	-0.4748 (0.0231); 1.32E-93	1
	SS	0.4462 (0.0255); 2.71E-68	0.6482 (0.0233); 1.73E-170	-0.8923 (0.0085); P<1E-202	1
	LS	0.2822 (0.0309); 6.08E-20	0.0955 (0.0368); 9.50E-03	0.6872 (0.0226); 1.03E-202	-0.2785 (0.0382) 2.97E-13	1
	CHR	-0.0628 (0.0207); 2.30E-03	0.04 (0.0221); 0.0695	-0.0637 (0.0225); 4.60E-03	0.0885 (0.0245) 3.00E-04	-0.023 (0.0294) 0.4347	1
	MP	-0.0919 (0.0212); 1.49E-05*	0.0338 (0.0221); 0.1252	-0.0674 (0.0225); 2.70E-03	0.0721 (0.0246) 3.40E-03	-0.0501 (0.0301) 0.0965	0.9943 (0.001); P<1E-202	1
NDD	AD	0.0745 (0.0601); 0.2145	0.0238 (0.0726); 0.7431	0.0017 (0.0603) 0.9779	0.0029 (0.0645) 0.9645	-0.033 (0.084) 0.6941	0.0641 (0.0506) 0.2048	-0.1007 (0.0634) 0.1123	1
	ALS	0.0771 (0.0618); 0.2126	0.122 (0.0706); 0.0838	0.0359 (0.0456) 0.4311	0.235 (0.0825) 4.40E-03	0.1512 (0.0959) 0.1151	-0.0612 (0.0601) 0.3084	-0.1007 (0.0634) 0.1123	0.2535 (0.2) 0.205	1
	AMD	-0.0315 (0.0238); 0.1858	-0.0361 (0.0311); 0.2454	0.0397 (0.0329) 0.2284	-0.0444 (0.0426) 0.2976	0.0126 (0.0376) 0.7368	0.0704 (0.0255) 5.70E-03	0.0743 (0.0265) 5.00E-03	-0.0929 (0.1034) 0.3687	0.0283 (0.0729) 0.6974	1
	MS	0.0734 (0.0262); 5.00E-03	0.0585 (0.0294); 0.0468	-0.0166 (0.0309) 0.5913	0.0291 (0.0335) 0.3856	0.0451 (0.044) 0.3048	0.0137 (0.0267) 0.6067	0.0178 (0.0276) 0.5178	-0.0578 (0.0744) 0.4369	0.0562 (0.0943) 0.5514	0.0067 (0.0367) 0.8553	1
	PD	0.0353 (0.0365); 0.0371	-0.0034 (0.0464;) 0.9421	0.0359 (0.0456) 0.4311	-0.0967 (0.0433) 0.0257	-0.0753 (0.0775) 0.3311	0.0353 (0.0365) 0.3325	0.0539 (0.0386) 0.1625	-0.1567 (0.113) 0.1657	0.3063 (0.134) 0.0223	-0.0098 (0.0481) 0.839	-0.0335 (0.0572) 0.5583	1
			Significant at Bonferroni-corrected threshold P-value of 7.58E-04.
		AMD: Age related macular degeneration; AD: Alzheimer's disease; ALS: Amyotrophic lateral sclerosis; CHR: Chronotype; INS: Insomnia; LS: Long sleep; MP: Morning Person; MS: Multiple sclerosis; MCP: Multisite chronic pain; PD: Parkinson's disease; rg: Genetic correlation; SE: Standard error; SS: Short sleep; SP: Sleep duration

## Sheet: Supplementary table 2
Supplementary table 2. Detectable effect size estimates for different neurodegenerative disorders (NDD) as outcome.
Outcome dataset	Sample size of outcome dataset (n)	Proportion of cases in the outcome dataset (K)	Detectable effect estimate (Odds ratio (OR))
			Direction of effect	Variance explained by the genetic instruments (R2)
				0.0025	0.005	0.01	0.02	0.05	0.075
Age-related macular degeneration (AMD)	33976	0.475159	Risky	2.29	1.82	1.54	1.36	1.22	1.18
			Protective	0.42	0.53	0.64	0.73	0.82	0.85
Alzheimer's disease (AD)	455258	0.157888	Risky	1.35	1.24	1.17	1.12	1.08	1.07
			Protective	0.69	0.77	0.84	0.88	0.92	0.94
Amyotrophic lateral sclerosis (ALS)	36052	0.348857	Risky	2.15	1.77	1.52	1.35	1.22	1.18
			Protective	0.36	0.5	0.62	0.72	0.81	0.86
Multiple sclerosis (MS)	115635	0.409487	Risky	1.58	1.39	1.27	1.19	1.12	1.1
			Protective	0.6	0.7	0.78	0.84	0.89	0.91
Parkinson's disease (PD)	482730	0.0697574	Risky	1.47	1.33	1.23	1.17	1.11	1.09
			Protective	0.56	0.68	0.77	0.89	0.9	0.91

## Sheet: Supplementary table 3
Supplementary table 3. Summary statistics used for the conduct of MR analysis in the present study.
Trait	Leading SNP dbSNP id	Gene/ Nearest gene	Chromosome	position (GRCh37.p13)	Effect Allele	Other Allele	Effect Allele Frequnency (EAF)	Effect of lead variant on exposure levels	Standard Error of Effect on exposure (SE)	R2	P-value		Outcome	Use of Proxy SNP	Proxy SNP id	Distance from lead SNP (bp)	LD (r2) with lead SNP	Effect of lead variant on outcome levels	Standard Error of Effect on outcome (SE)	P-value
Sleep duration (SD)	rs915416	NA	1	34731984	C	G	0.289947	0.0192587	0.00249452	0.000152719	9.9e-15		Alzheimer's disease (AD)	Original SNP available	NA	NA	NA	0.00142343	0.00230995	0.537751
Sleep duration (SD)	rs269054	DAB1	1	57864304	A	T	0.422076	0.0136431	0.00229327	9.08066e-05	2.1e-09		Alzheimer's disease (AD)	Original SNP available	NA	NA	NA	-0.000937112	0.00226205	0.678673
Sleep duration (SD)	rs61796569	PDE4B	1	66476437	T	C	0.269583	0.0154442	0.00256443	9.39343e-05	1.5e-09		Alzheimer's disease (AD)	Original SNP available	NA	NA	NA	-0.00555865	0.00242384	0.0218295
Sleep duration (SD)	rs12567114	NA	1	98527951	A	G	0.275802	0.0148307	0.0025403	8.78634e-05	4.3e-09		Alzheimer's disease (AD)	Original SNP available	NA	NA	NA	-0.00219528	0.00234908	0.35003
Sleep duration (SD)	rs62120041	NA	2	9185564	T	C	0.933902	0.0261113	0.00457497	8.41737e-05	9.6e-09		Alzheimer's disease (AD)	Original SNP available	NA	NA	NA	-0.00338975	0.00419562	0.419133
Sleep duration (SD)	rs374153	SLC8A1-AS1	2	40382712	C	T	0.158085	0.0176119	0.00310308	8.2566e-05	9.1e-09		Alzheimer's disease (AD)	Original SNP available	NA	NA	NA	-0.000438683	0.00293024	0.880994
Sleep duration (SD)	rs75539574	LINC01122	2	58871658	C	A	0.085792	0.0362482	0.00406522	0.000206108	6.9e-19		Alzheimer's disease (AD)	Original SNP available	NA	NA	NA	-0.000759755	0.00412835	0.853987
Sleep duration (SD)	rs72804080	NA	2	59358659	G	A	0.149928	0.0177935	0.00319642	8.07033e-05	2.9e-08		Alzheimer's disease (AD)	Original SNP available	NA	NA	NA	0.00201299	0.00315433	0.523365
Sleep duration (SD)	rs7556815	NA	2	114085785	A	G	0.219144	0.0407248	0.00274023	0.000567608	1.3e-49		Alzheimer's disease (AD)	Original SNP available	NA	NA	NA	-0.000208159	0.00256022	0.935199
Sleep duration (SD)	rs35662245	NA	2	147583187	A	T	0.338744	0.0145968	0.00239263	9.54523e-05	1.4e-09		Alzheimer's disease (AD)	Original SNP available	NA	NA	NA	0.00197579	0.00222564	0.37468
Sleep duration (SD)	rs11885663	AC010127.3/ SCN1A	2	166944004	T	C	0.247809	0.0162176	0.00261811	9.80502e-05	8.6e-10		Alzheimer's disease (AD)	Original SNP available	NA	NA	NA	0.00234041	0.00243561	0.336596
Sleep duration (SD)	rs10173260	MAP2	2	210377845	C	T	0.606235	0.0128368	0.00231322	7.86723e-05	2.9e-08		Alzheimer's disease (AD)	Original SNP available	NA	NA	NA	6.92884e-05	0.00214773	0.974264
Sleep duration (SD)	rs112230981	ERC2	3	55879269	A	G	0.94984	0.0315275	0.00522787	9.47146e-05	2.2e-09		Alzheimer's disease (AD)	Original SNP available	NA	NA	NA	-0.0110826	0.00621901	0.074741
Sleep duration (SD)	rs17732997	NA	3	70470834	C	G	0.569098	0.0129345	0.0022882	8.20531e-05	1.2e-08		Alzheimer's disease (AD)	Original SNP available	NA	NA	NA	0.00141889	0.0021418	0.507666
Sleep duration (SD)	rs7644809	LINC00635	3	107564459	T	C	0.421606	0.0130621	0.00230148	8.32121e-05	1.6e-08		Alzheimer's disease (AD)	Original SNP available	NA	NA	NA	-0.000325035	0.00213025	0.878729
Sleep duration (SD)	rs13088093	PPP2R3A	3	135838598	G	T	0.336317	0.0162722	0.00240235	0.000118204	7e-12		Alzheimer's disease (AD)	Original SNP available	NA	NA	NA	-0.00258234	0.00228746	0.258936
Sleep duration (SD)	rs2192528	NA	4	18327896	A	G	0.480065	0.0133687	0.0022692	8.9219e-05	2.7e-09		Alzheimer's disease (AD)	Original SNP available	NA	NA	NA	0.00162184	0.00211432	0.443038
Sleep duration (SD)	rs17427571	RNU5A-2P	4	82254908	A	G	0.684313	0.0138255	0.00243544	8.25854e-05	1.3e-08		Alzheimer's disease (AD)	Original SNP available	NA	NA	NA	-0.00235701	0.00226407	0.297852
Sleep duration (SD)	rs35531607	NA	4	92533225	C	T	0.474083	0.0128402	0.00227278	8.22139e-05	1.5e-08		Alzheimer's disease (AD)	Original SNP available	NA	NA	NA	-0.000721036	0.00211088	0.732667
Sleep duration (SD)	rs13109404	BANK1/ MTND5P5/ RP11-498M5.2	4	102896591	T	G	0.928024	0.0312035	0.00440829	0.000130072	1.4e-12		Alzheimer's disease (AD)	Original SNP available	NA	NA	NA	-0.001015	0.00453537	0.822915
Sleep duration (SD)	rs365663	SLC6A3	5	1428883	A	G	0.545963	0.0146291	0.00227857	0.000106101	1e-10		Alzheimer's disease (AD)	Original SNP available	NA	NA	NA	-0.00445719	0.00211263	0.0348773
Sleep duration (SD)	rs465700	NA	5	3126493	C	G	0.107834	0.0225148	0.00367362	9.75366e-05	1.4e-09		Alzheimer's disease (AD)	Original SNP available	NA	NA	NA	0.0061184	0.00343902	0.0752214
Sleep duration (SD)	rs56372231	PAM	5	102321905	T	C	0.334093	0.0169439	0.00239981	0.000127743	2.2e-12		Alzheimer's disease (AD)	Original SNP available	NA	NA	NA	0.000426102	0.00224118	0.849212
Sleep duration (SD)	rs11567976	CDC25C	5	137654218	T	C	0.570908	0.0128042	0.00228516	8.03251e-05	2.1e-08		Alzheimer's disease (AD)	Original SNP available	NA	NA	NA	0.00213442	0.00210534	0.310671
Sleep duration (SD)	rs151014368	NA	5	176751059	A	G	0.206258	0.0160924	0.00281958	8.47934e-05	9.1e-09		Alzheimer's disease (AD)	Original SNP available	NA	NA	NA	-0.00707005	0.00263526	0.00729946
Sleep duration (SD)	rs34556183	SCAND3	6	28584775	A	G	0.719606	0.0169228	0.00252323	0.000115568	2.3e-11		Alzheimer's disease (AD)	Original SNP available	NA	NA	NA	-0.00512037	0.00244119	0.0359503
Sleep duration (SD)	rs113113059	CUL9	6	43160375	T	C	0.78	0.0161406	0.00273732	8.94101e-05	8.4e-09		Alzheimer's disease (AD)	Original SNP available	NA	NA	NA	0.00203663	0.00256914	0.427937
Sleep duration (SD)	rs9382445	NA	6	54937974	T	C	0.62305	0.014536	0.00233387	9.92491e-05	4.8e-10		Alzheimer's disease (AD)	Original SNP available	NA	NA	NA	-3.6351e-06	0.00217472	0.998666
Sleep duration (SD)	rs2231265	PNRC1/ RP11-63L7.5	6	89790201	G	A	0.772289	0.014955	0.00269917	7.86623e-05	2.7e-08		Alzheimer's disease (AD)	Original SNP available	NA	NA	NA	-0.002534	0.00253083	0.316705
Sleep duration (SD)	rs9345234	NA	6	93162639	C	A	0.578016	0.0130117	0.00229893	8.25912e-05	1.8e-08		Alzheimer's disease (AD)	Original SNP available	NA	NA	NA	0.00263562	0.00213306	0.216605
Sleep duration (SD)	rs34731055	MAD1L1	7	2106928	T	C	0.18089	0.0194603	0.00294778	0.000112224	3.7e-11		Alzheimer's disease (AD)	Original SNP available	NA	NA	NA	0.00178025	0.00260352	0.49411
Sleep duration (SD)	rs2079070	FOXP2	7	114126432	C	G	0.264613	0.0175475	0.00256638	0.000119836	7.5e-12		Alzheimer's disease (AD)	Original SNP available	NA	NA	NA	0.00126971	0.00234891	0.588814
Sleep duration (SD)	rs7806045	CHCHD3	7	132610266	T	C	0.754703	0.0147916	0.00262577	8.10081e-05	1.4e-08		Alzheimer's disease (AD)	Original SNP available	NA	NA	NA	-0.00363623	0.00248137	0.142808
Sleep duration (SD)	rs4841498	AF131215.5/ XKR6/ AF131215.3	8	10985432	C	T	0.48696	0.0139954	0.00226922	9.7869e-05	1.2e-09		Alzheimer's disease (AD)	Original SNP available	NA	NA	NA	-0.00139769	0.00211361	0.508432
Sleep duration (SD)	rs73219758	SGCZ	8	14279446	G	A	0.708064	0.0164012	0.00249526	0.000111209	5.6e-11		Alzheimer's disease (AD)	Original SNP available	NA	NA	NA	0.00116776	0.00237349	0.622719
Sleep duration (SD)	rs10973207	NA	9	37100525	T	G	0.157677	0.0204339	0.00312394	0.000110912	6e-11		Alzheimer's disease (AD)	Original SNP available	NA	NA	NA	0.000773089	0.00289965	0.789766
Sleep duration (SD)	rs1776776	ARRDC1	9	140497072	T	C	0.873832	0.019963	0.00341071	8.78737e-05	4.9e-09		Alzheimer's disease (AD)	Original SNP available	NA	NA	NA	-0.00174006	0.00308039	0.572153
Sleep duration (SD)	rs12246842	MLLT10	10	21830580	A	G	0.459815	0.0133949	0.00227425	8.91322e-05	3.9e-09		Alzheimer's disease (AD)	Original SNP available	NA	NA	NA	0.00284762	0.00212486	0.1802
Sleep duration (SD)	rs10761674	EGR2	10	64618340	C	T	0.477334	0.0123329	0.00226591	7.58939e-05	4.2e-08		Alzheimer's disease (AD)	Original SNP available	NA	NA	NA	0.00300048	0.00210527	0.154092
Sleep duration (SD)	rs11190970	BTRC/ RNU2-59P/ snoU13	10	103128332	G	A	0.798661	0.015379	0.00282318	7.60635e-05	4.6e-08		Alzheimer's disease (AD)	Original SNP available	NA	NA	NA	0.00131219	0.00269242	0.626002
Sleep duration (SD)	rs7915425	NA	10	125016501	T	C	0.174682	0.0190638	0.00298959	0.00010479	2e-10		Alzheimer's disease (AD)	Original SNP available	NA	NA	NA	0.000673334	0.00275824	0.80714
Sleep duration (SD)	rs1517572	RP11-115J23.1	11	28829882	C	A	0.580536	0.0146443	0.00229467	0.000104446	1.5e-10		Alzheimer's disease (AD)	Original SNP available	NA	NA	NA	0.000931532	0.00214518	0.664111
Sleep duration (SD)	rs4592416	HSD17B12	11	43800474	G	A	0.464407	0.0146828	0.0022701	0.000107246	9.3e-11		Alzheimer's disease (AD)	Original SNP available	NA	NA	NA	1.8792e-05	0.00212245	0.992936
Sleep duration (SD)	rs11039544	PTPRJ	11	48173412	G	A	0.837779	0.018389	0.00307361	9.19142e-05	1.9e-09		Alzheimer's disease (AD)	Original SNP available	NA	NA	NA	-0.00468735	0.00295897	0.113167
Sleep duration (SD)	rs174560	FADS2/ FADS1/ MIR1908	11	61581764	C	T	0.314215	0.0135751	0.00243675	7.94202e-05	2.8e-08		Alzheimer's disease (AD)	Original SNP available	NA	NA	NA	-0.000324994	0.0022775	0.886529
Sleep duration (SD)	rs12791153	NA	11	80685181	T	A	0.081089	0.0235481	0.0042169	8.26375e-05	1.9e-08		Alzheimer's disease (AD)	Original SNP available	NA	NA	NA	-0.00480783	0.00389632	0.217224
Sleep duration (SD)	rs1553132	GRM5	11	88297740	G	A	0.258433	0.0145068	0.00258447	8.06625e-05	2.5e-08		Alzheimer's disease (AD)	Original SNP available	NA	NA	NA	-0.000604499	0.00241764	0.802559
Sleep duration (SD)	rs1939455	TRPC6	11	101520886	G	T	0.879446	0.0204253	0.00356118	8.84622e-05	1.2e-08		Alzheimer's disease (AD)	Original SNP available	NA	NA	NA	0.00172799	0.00329903	0.600427
Sleep duration (SD)	rs1079727	DRD2	11	113289182	C	T	0.157818	0.0182922	0.00310347	8.89456e-05	5.3e-09		Alzheimer's disease (AD)	Original SNP available	NA	NA	NA	-0.00024822	0.00289299	0.931625
Sleep duration (SD)	rs3751046	C11orf63/ ATP5F1P5	11	122828342	G	A	0.146493	0.0194129	0.00320818	9.42399e-05	1.1e-09		Alzheimer's disease (AD)	Original SNP available	NA	NA	NA	0.00261321	0.00292521	0.371675
Sleep duration (SD)	rs34354917	NA	12	38764559	C	A	0.710472	0.0137464	0.00250081	7.77402e-05	3.9e-08		Alzheimer's disease (AD)	Original SNP available	NA	NA	NA	-0.00143222	0.0023545	0.542993
Sleep duration (SD)	rs4767550	KSR2	12	117951150	G	A	0.414138	0.0143001	0.0023096	9.92313e-05	6.3e-10		Alzheimer's disease (AD)	Original SNP available	NA	NA	NA	0.00170305	0.00215593	0.429566
Sleep duration (SD)	rs6575005	NOVA1	14	26954078	T	C	0.757854	0.0155637	0.00264172	8.89034e-05	4.4e-09		Alzheimer's disease (AD)	Original SNP available	NA	NA	NA	0.0038448	0.00245109	0.116739
Sleep duration (SD)	rs10483350	RP11-562L8.1	14	29816155	G	A	0.195418	0.017369	0.0028676	9.48669e-05	1.5e-09		Alzheimer's disease (AD)	Original SNP available	NA	NA	NA	-0.000642765	0.00260757	0.805295
Sleep duration (SD)	rs61985058	RTN1	14	60233841	T	C	0.143176	0.0185938	0.00322893	8.48258e-05	1.3e-08		Alzheimer's disease (AD)	Original SNP available	NA	NA	NA	0.000789475	0.00312977	0.80085
Sleep duration (SD)	rs55658675	MAX/ RP11-840I19.3	14	65554638	C	T	0.644938	0.0131415	0.00236892	7.90937e-05	2e-08		Alzheimer's disease (AD)	Original SNP available	NA	NA	NA	-0.00164343	0.00225028	0.465194
Sleep duration (SD)	rs11621908	NA	14	78495761	C	T	0.917141	0.0240951	0.00416298	8.82395e-05	5.6e-09		Alzheimer's disease (AD)	Original SNP available	NA	NA	NA	-0.00583767	0.00372158	0.116742
Sleep duration (SD)	rs8038326	SEMA6D	15	47989799	A	G	0.72691	0.0159204	0.0025407	0.000100629	2.8e-10		Alzheimer's disease (AD)	Original SNP available	NA	NA	NA	0.00138049	0.00237462	0.561003
Sleep duration (SD)	rs3095508	RBFOX1/ RP11-420N3.2	16	6550400	C	A	0.593529	0.0153518	0.00230437	0.000113716	3.1e-11		Alzheimer's disease (AD)	Original SNP available	NA	NA	NA	0.00234853	0.00215861	0.276604
Sleep duration (SD)	rs11643715	PRKCB	16	23909538	G	C	0.290942	0.013895	0.00249658	7.96591e-05	3.2e-08		Alzheimer's disease (AD)	Original SNP available	NA	NA	NA	0.00171426	0.00232327	0.460595
Sleep duration (SD)	rs9937053	FTO	16	53799507	G	A	0.576695	0.0169348	0.00229041	0.00014002	1.2e-13		Alzheimer's disease (AD)	Original SNP available	NA	NA	NA	-0.0024755	0.00212613	0.244294
Sleep duration (SD)	rs7198661	NA	16	56090428	T	C	0.502318	0.0133829	0.00227449	8.95491e-05	3.9e-09		Alzheimer's disease (AD)	Original SNP available	NA	NA	NA	-0.000600164	0.00211925	0.777026
Sleep duration (SD)	rs3027234	CTC1	17	8136092	C	T	0.772849	0.0151536	0.00270628	8.06252e-05	2.3e-08		Alzheimer's disease (AD)	Original SNP available	NA	NA	NA	0.00154374	0.00256719	0.547618
Sleep duration (SD)	rs205024	SHISA6	17	11227352	T	C	0.383735	0.0138261	0.00232711	9.04125e-05	3.9e-09		Alzheimer's disease (AD)	Original SNP available	NA	NA	NA	0.00307464	0.0021552	0.153691
Sleep duration (SD)	rs4985887	PDLIM1P2	17	21345958	C	T	0.620562	0.0134483	0.00243319	8.51708e-05	2.5e-08		Alzheimer's disease (AD)	Original SNP available	NA	NA	NA	-0.0196514	0.0177188	0.2674
Sleep duration (SD)	rs200787224	KANSL1/ AC217772.1	17	44141908	C	CA	0.774682	0.0155802	0.00270941	8.47414e-05	8.1e-09		Alzheimer's disease (AD)	Original SNP available	NA	NA	NA	-0.00585936	0.032334	0.8562
Sleep duration (SD)	rs376781756	ARL17B/ AC138688.4	17	44355767	G	T	0.803805	0.0163512	0.00298513	8.43272e-05	4e-08		Alzheimer's disease (AD)	Original SNP available	NA	NA	NA	0.0231501	0.0291881	0.4277
Sleep duration (SD)	rs112252397	EFCAB13	17	45506912	A	AG	0.511143	0.013492	0.00227203	9.09718e-05	3.4e-09		Alzheimer's disease (AD)	Original SNP available	NA	NA	NA	-0.00272167	0.0209271	0.896523
Sleep duration (SD)	rs12607679	TCF4	18	53059748	T	C	0.737717	0.0201387	0.00259284	0.000156947	8.3e-15		Alzheimer's disease (AD)	Original SNP available	NA	NA	NA	-0.00355774	0.00243286	0.143641
Sleep duration (SD)	rs10421649	PIN1/ UBL5/ FBXL12/ CTD-2623N2.11	19	9942262	A	T	0.55697	0.0132975	0.00229462	8.7264e-05	6.9e-09		Alzheimer's disease (AD)	Original SNP available	NA	NA	NA	0.000810246	0.00227142	0.721306
Sleep duration (SD)	rs2072727	PABPC1L/ YWHAB	20	43538733	T	C	0.43617	0.0132425	0.00228506	8.62529e-05	7.9e-09		Alzheimer's disease (AD)	Original SNP available	NA	NA	NA	0.00321749	0.0021318	0.131227
Short sleep (SS)	rs7524118	NA	1	34736052	C	T	0.708376	0.0057622	0.00105376	1.37181e-05	4.9e-08		Alzheimer's disease (AD)	Original SNP available	NA	NA	NA	-0.00122033	0.00230197	0.596024
Short sleep (SS)	rs2186122	NA	1	66470206	T	A	0.561566	0.0056704	0.000972376	1.5833e-05	4.8e-09		Alzheimer's disease (AD)	Original SNP available	NA	NA	NA	0.0068725	0.00214162	0.00133187
Short sleep (SS)	rs12567114	NA	1	98527951	G	A	0.7246	0.00632465	0.00107682	1.59649e-05	4.1e-09		Alzheimer's disease (AD)	Original SNP available	NA	NA	NA	0.00219528	0.00234908	0.35003
Short sleep (SS)	rs2820313	LMOD1/ RP11-307B6.3	1	201870221	G	A	0.341112	0.00600641	0.00101025	1.62169e-05	2.3e-09		Alzheimer's disease (AD)	Original SNP available	NA	NA	NA	0.000497075	0.00228803	0.828013
Short sleep (SS)	rs1380703	NA	2	57941287	G	A	0.383531	0.00676427	0.0010046	2.16363e-05	1.6e-11		Alzheimer's disease (AD)	Original SNP available	NA	NA	NA	0.00347558	0.00546969	0.525151
Short sleep (SS)	rs2863957	NA	2	114089551	C	A	0.781508	0.0101896	0.0011609	3.54579e-05	2.6e-18		Alzheimer's disease (AD)	Original SNP available	NA	NA	NA	0.000489911	0.00255356	0.847856
Short sleep (SS)	rs2014830	RP11-493K19.3	3	50172397	C	T	0.698128	0.00578646	0.00105038	1.41128e-05	2.7e-08		Alzheimer's disease (AD)	Original SNP available	NA	NA	NA	0.00522707	0.00228144	0.021956
Short sleep (SS)	rs17005118	NA	4	82288564	A	G	0.264936	0.00648249	0.00108701	1.63674e-05	2.5e-09		Alzheimer's disease (AD)	Original SNP available	NA	NA	NA	0.00229187	0.00239403	0.338401
Short sleep (SS)	rs13107325	SLC39A8	4	103188709	T	C	0.074528	0.0132682	0.0018282	2.42849e-05	2.5e-13		Alzheimer's disease (AD)	Original SNP available	NA	NA	NA	0.00745599	0.00425873	0.0799879
Short sleep (SS)	rs12518468	NA	5	7249696	C	T	0.328456	0.00588504	0.00102098	1.52785e-05	8.5e-09		Alzheimer's disease (AD)	Original SNP available	NA	NA	NA	-0.000668752	0.00225698	0.766998
Short sleep (SS)	rs3776864	PAM	5	102327868	A	C	0.66721	0.00572403	0.00101927	1.45501e-05	1.7e-08		Alzheimer's disease (AD)	Original SNP available	NA	NA	NA	-0.000570698	0.00226075	0.800703
Short sleep (SS)	rs4585442	SMAD5	5	135508381	G	A	0.311023	0.00634685	0.00103625	1.72641e-05	8.1e-10		Alzheimer's disease (AD)	Original SNP available	NA	NA	NA	0.000731025	0.00224852	0.745094
Short sleep (SS)	rs2517827	NA	6	29832846	A	C	0.311067	0.00592859	0.00103615	1.50648e-05	5.7e-09		Alzheimer's disease (AD)	Original SNP available	NA	NA	NA	0.00242653	0.00234269	0.300302
Short sleep (SS)	rs12661667	USP49	6	41792545	T	C	0.263495	0.00602193	0.00108717	1.4075e-05	2.8e-08		Alzheimer's disease (AD)	Original SNP available	NA	NA	NA	0.00225261	0.00243678	0.355267
Short sleep (SS)	rs9367621	HCRTR2	6	55040290	T	A	0.43104	0.00544503	0.000969917	1.45422e-05	1.6e-08		Alzheimer's disease (AD)	Original SNP available	NA	NA	NA	0.000549425	0.00213269	0.796699
Short sleep (SS)	rs9321171	RP1-69D17.4	6	129848635	C	T	0.540122	0.00535425	0.000966062	1.42417e-05	4.2e-08		Alzheimer's disease (AD)	Original SNP available	NA	NA	NA	0.00285085	0.00213199	0.181164
Short sleep (SS)	rs11763750	MAD1L1	7	2080114	G	A	0.814346	0.00721224	0.00123366	1.57284e-05	5.1e-09		Alzheimer's disease (AD)	Original SNP available	NA	NA	NA	-0.0018095	0.00257399	0.482061
Short sleep (SS)	rs1229762	FOXP2	7	114218582	T	C	0.664501	0.00723933	0.00101656	2.33676e-05	1e-12		Alzheimer's disease (AD)	Original SNP available	NA	NA	NA	0.00278887	0.00220085	0.205092
Short sleep (SS)	rs60882754	RP11-546K22.1	8	52886619	A	T	0.938985	0.011304	0.00200145	1.46416e-05	1.8e-08		Alzheimer's disease (AD)	Original SNP available	NA	NA	NA	0.00228834	0.0044914	0.610406
Short sleep (SS)	rs1607227	RP11-115J23.1	11	28808617	G	T	0.704938	0.0063693	0.00105472	1.68763e-05	1.5e-09		Alzheimer's disease (AD)	Original SNP available	NA	NA	NA	0.00205718	0.00233202	0.377698
Short sleep (SS)	rs7939345	NA	11	47980568	T	G	0.207569	0.00649836	0.0011818	1.38919e-05	4e-08		Alzheimer's disease (AD)	Original SNP available	NA	NA	NA	0.00468841	0.00274998	0.0882146
Short sleep (SS)	rs17388803	SEMA6D/ CTD-2270N23.1	15	48027204	C	A	0.105648	0.00982621	0.00158706	1.82462e-05	6.5e-10		Alzheimer's disease (AD)	Original SNP available	NA	NA	NA	-0.00221568	0.00325686	0.496307
Short sleep (SS)	rs59779556	GNAO1/ RP11-461O7.1/ CTD-2050B12.2	16	56227965	T	G	0.553827	0.00549133	0.000965961	1.49026e-05	2e-08		Alzheimer's disease (AD)	Original SNP available	NA	NA	NA	0.000438929	0.0021184	0.835855
Short sleep (SS)	rs205024	SHISA6	17	11227352	C	T	0.616724	0.00551041	0.000986026	1.43549e-05	2.7e-08		Alzheimer's disease (AD)	Original SNP available	NA	NA	NA	-0.00307464	0.0021552	0.153691
Short sleep (SS)	rs12963463	TCF4	18	53099093	C	T	0.299425	0.00711437	0.0010601	2.12347e-05	1.9e-11		Alzheimer's disease (AD)	Original SNP available	NA	NA	NA	0.00137058	0.00232339	0.555254
Short sleep (SS)	rs5757675	NA	22	39838892	G	T	0.259528	0.00645515	0.00109902	1.60153e-05	2.7e-09		Alzheimer's disease (AD)	Original SNP available	NA	NA	NA	0.00270724	0.00234042	0.247381
Long sleep (LS)	rs7534398	CAMTA1	1	7767464	A	T	0.201382	0.00507915	0.000908499	8.29797e-06	2.1e-08		Alzheimer's disease (AD)	Original SNP available	NA	NA	NA	0.00105764	0.00259409	0.683486
Long sleep (LS)	rs6737318	NA	2	114083120	G	A	0.221841	0.00638002	0.000876506	1.40535e-05	3.4e-13		Alzheimer's disease (AD)	Original SNP available	NA	NA	NA	-0.000758559	0.00256342	0.767293
Long sleep (LS)	rs10899257	GUCY2EP/ RP11-672A2.3	11	76415209	A	G	0.144473	0.00563809	0.00103128	7.85804e-06	4.6e-08		Alzheimer's disease (AD)	Original SNP available	NA	NA	NA	-0.00505368	0.00300373	0.0924782
Long sleep (LS)	rs75458655	MPZL3	11	118115331	T	C	0.022973	0.0167308	0.00242295	1.25657e-05	5.4e-12		Alzheimer's disease (AD)	Original SNP available	NA	NA	NA	0.00173356	0.00800742	0.828602
Long sleep (LS)	rs3751046	C11orf63/ ATP5F1P5	11	122828342	G	A	0.147342	0.00577495	0.00102722	8.37969e-06	2e-08		Alzheimer's disease (AD)	Original SNP available	NA	NA	NA	0.00261321	0.00292521	0.371675
Long sleep (LS)	rs17817288	FTO	16	53807764	A	G	0.518127	0.00418824	0.000726521	8.75915e-06	8.9e-09		Alzheimer's disease (AD)	Original SNP available	NA	NA	NA	-0.00263831	0.00210569	0.210225
Chronotype (CHR)	rs61773390	PER3/ RP3-467L1.4	1	7884525	T	G	0.196439	0.0340792	0.00337553	0.000366653	1.2e-23		Alzheimer's disease (AD)	Original SNP available	NA	NA	NA	-0.00359245	0.00271033	0.185017
Chronotype (CHR)	rs17448682	DDI2	1	15966713	T	C	0.231952	0.0221528	0.00318247	0.000174853	2.2e-12		Alzheimer's disease (AD)	Original SNP available	NA	NA	NA	-0.000487992	0.00252446	0.84672
Chronotype (CHR)	rs3816454	NA	1	21191416	T	G	0.374768	0.020082	0.00278156	0.000188994	4.9e-13		Alzheimer's disease (AD)	Original SNP available	NA	NA	NA	-0.00736619	0.00217272	0.00069816
Chronotype (CHR)	rs12140153	INADL	1	62579891	G	T	0.904737	0.0340109	0.00468803	0.000199394	1.6e-13		Alzheimer's disease (AD)	Original SNP available	NA	NA	NA	0.00183498	0.0041415	0.657714
Chronotype (CHR)	rs7547493	AK5	1	77775233	G	A	0.178016	0.0376299	0.00350319	0.000414399	3.9e-27		Alzheimer's disease (AD)	Original SNP available	NA	NA	NA	0.00400374	0.00277946	0.149734
Chronotype (CHR)	rs6658041	ELTD1	1	79387676	A	G	0.59992	0.0152482	0.00274124	0.000111611	1.7e-08		Alzheimer's disease (AD)	Original SNP available	NA	NA	NA	0.00162608	0.00214792	0.44902
Chronotype (CHR)	rs11588913	NA	1	79963816	G	A	0.601681	0.0154525	0.00273856	0.000114452	1.5e-08		Alzheimer's disease (AD)	Original SNP available	NA	NA	NA	0.00238753	0.0021406	0.2647
Chronotype (CHR)	rs72720396	NA	1	91191582	G	A	0.230344	0.0271261	0.00318521	0.000260903	8.4e-18		Alzheimer's disease (AD)	Original SNP available	NA	NA	NA	-0.00580392	0.00261593	0.0265082
Chronotype (CHR)	rs4949980	NA	1	96621739	G	A	0.067607	0.0321893	0.00539402	0.00013063	2.7e-09		Alzheimer's disease (AD)	Original SNP available	NA	NA	NA	0.00187141	0.00428234	0.662106
Chronotype (CHR)	rs17575798	GNAI3/ GPR61/ RP5-1160K1.8	1	110086451	G	A	0.807172	0.0225553	0.00339377	0.000158367	4.2e-11		Alzheimer's disease (AD)	Original SNP available	NA	NA	NA	0.000101417	0.0027022	0.970061
Chronotype (CHR)	rs11587758	PRPF3	1	150327106	A	G	0.395515	0.0241103	0.0027375	0.000277961	5.5e-19		Alzheimer's disease (AD)	Original SNP available	NA	NA	NA	-0.00338278	0.00215347	0.116218
Chronotype (CHR)	rs140206235	RC3H1/ RP11-160H22.3	1	173996343	T	C	0.019269	0.0553854	0.00996801	0.000115939	2.3e-08		Alzheimer's disease (AD)	Original SNP available	NA	NA	NA	-0.0146471	0.00813168	0.0716652
Chronotype (CHR)	rs975025	AXDND1/ RN7SL374P	1	179338327	C	T	0.922916	0.0321062	0.00502525	0.000146668	1.3e-10		Alzheimer's disease (AD)	Original SNP available	NA	NA	NA	0.0112838	0.00390471	0.00385506
Chronotype (CHR)	rs509476	RGS16	1	182573227	T	C	0.0301569	0.1137	0.0078575	0.000756204	5.7e-47		Alzheimer's disease (AD)	Original SNP available	NA	NA	NA	0.00241188	0.00701787	0.731089
Chronotype (CHR)	rs13011556	NA	2	4651923	G	C	0.238596	0.0227424	0.00316075	0.000187923	1.1e-12		Alzheimer's disease (AD)	Original SNP available	NA	NA	NA	-0.00158412	0.00246357	0.520211
Chronotype (CHR)	rs2712056	NA	2	23959131	T	C	0.184664	0.022175	0.00345992	0.000148073	5.1e-11		Alzheimer's disease (AD)	Original SNP available	NA	NA	NA	-0.000622459	0.00275432	0.821206
Chronotype (CHR)	rs75120545	NA	2	44271496	T	C	0.030179	0.0613917	0.00828587	0.00022062	1.1e-13		Alzheimer's disease (AD)	Original SNP available	NA	NA	NA	0.0342668	0.0180082	0.0570614
Chronotype (CHR)	rs786406	CAMKMT	2	44735953	G	A	0.702127	0.0235784	0.00293536	0.000232544	1.9e-16		Alzheimer's disease (AD)	Original SNP available	NA	NA	NA	-0.00373663	0.00230371	0.104802
Chronotype (CHR)	rs7561945	LHCGR/ STON1-GTF2A1L/ GTF2A1L	2	48958647	C	T	0.94127	0.0337285	0.0057442	0.000125776	5.3e-09		Alzheimer's disease (AD)	Original SNP available	NA	NA	NA	-0.00816993	0.0037374	0.0288162
Chronotype (CHR)	rs10495976	NA	2	49750698	T	A	0.390221	0.0178512	0.00276698	0.000151652	5.1e-11		Alzheimer's disease (AD)	Original SNP available	NA	NA	NA	0.000105559	0.00218636	0.961492
Chronotype (CHR)	rs359250	NA	2	60480973	T	G	0.636336	0.0168642	0.0027885	0.000131628	9.2e-10		Alzheimer's disease (AD)	Original SNP available	NA	NA	NA	0.000420331	0.00219863	0.848385
Chronotype (CHR)	rs812925	USP34	2	61680993	G	C	0.351244	0.0205641	0.00280786	0.000192726	6.9e-13		Alzheimer's disease (AD)	Original SNP available	NA	NA	NA	0.000874708	0.0021862	0.68908
Chronotype (CHR)	rs2311837	AAK1/ AC092431.2/ RP11-77O7.1	2	69819574	C	T	0.408279	0.0151285	0.00272441	0.000110585	3.6e-08		Alzheimer's disease (AD)	Original SNP available	NA	NA	NA	-0.000558956	0.00212776	0.792784
Chronotype (CHR)	rs2422413	NA	2	76343577	C	T	0.377642	0.0162894	0.0027689	0.000124727	3.6e-09		Alzheimer's disease (AD)	Original SNP available	NA	NA	NA	0.00383156	0.00220297	0.0819874
Chronotype (CHR)	rs10520176	LRRTM4/ AC079117.1	2	77217310	T	C	0.50187	0.0231498	0.00268932	0.000267953	1.4e-17		Alzheimer's disease (AD)	Original SNP available	NA	NA	NA	0.00172864	0.00211898	0.414622
Chronotype (CHR)	rs28380327	ARHGAP15/ AC096558.1/ RP11-570L15.2	2	144232491	A	T	0.629124	0.0205097	0.00277698	0.000196297	2.9e-13		Alzheimer's disease (AD)	Original SNP available	NA	NA	NA	-0.000872347	0.00220295	0.692113
Chronotype (CHR)	rs1947198	NA	2	149390435	T	C	0.122155	0.0241964	0.00409707	0.000125563	1.8e-09		Alzheimer's disease (AD)	Original SNP available	NA	NA	NA	-0.000157524	0.00305877	0.958928
Chronotype (CHR)	rs197273	NA	2	161894663	A	G	0.470208	0.0158713	0.00269376	0.000125502	1.3e-08		Alzheimer's disease (AD)	Original SNP available	NA	NA	NA	-0.00430565	0.00211707	0.0419736
Chronotype (CHR)	rs1064213	PLCL1	2	198950240	A	G	0.477688	0.019141	0.00268602	0.000182824	1.3e-12		Alzheimer's disease (AD)	Original SNP available	NA	NA	NA	0.000677468	0.00210784	0.747905
Chronotype (CHR)	rs114670539	GPR1	2	207064335	T	C	0.057896	0.0342784	0.00580825	0.000128179	4.6e-09		Alzheimer's disease (AD)	Original SNP available	NA	NA	NA	-0.00584866	0.0045487	0.198518
Chronotype (CHR)	rs57435966	TRAF3IP1	2	239311369	C	T	0.912868	0.0549152	0.0047647	0.000479734	2.6e-30		Alzheimer's disease (AD)	Original SNP available	NA	NA	NA	-0.00523482	0.00384664	0.173551
Chronotype (CHR)	rs114870822	ASB1	2	239353793	A	G	0.012733	0.0697522	0.0120259	0.000122324	2e-09		Alzheimer's disease (AD)	Original SNP available	NA	NA	NA	-0.0145076	0.00825199	0.0787344
Chronotype (CHR)	rs62182135	HDAC4	2	240267305	C	A	0.66833	0.0179439	0.00284795	0.000142745	3.7e-10		Alzheimer's disease (AD)	Original SNP available	NA	NA	NA	-0.00199283	0.00227039	0.38008
Chronotype (CHR)	rs149611468	RAD18/ CAV3/ hsa-mir-548ba	3	8817423	T	C	0.988036	0.0776374	0.0125983	0.000142502	8.5e-10		Alzheimer's disease (AD)	Original SNP available	NA	NA	NA	-0.0129442	0.0111387	0.2452
Chronotype (CHR)	rs6442446	RP11-536I6.1	3	14394752	A	G	0.290534	0.0174738	0.00297308	0.000125873	3.1e-09		Alzheimer's disease (AD)	Original SNP available	NA	NA	NA	0.00139148	0.0023395	0.551992
Chronotype (CHR)	rs9883892	NA	3	23224246	A	G	0.784032	0.0178444	0.00326189	0.000107834	2.5e-08		Alzheimer's disease (AD)	Original SNP available	NA	NA	NA	-0.00240376	0.00258892	0.353159
Chronotype (CHR)	rs13059636	AC133680.1	3	24935790	G	A	0.472049	0.0182698	0.00270236	0.000166371	1.6e-11		Alzheimer's disease (AD)	Original SNP available	NA	NA	NA	0.00294318	0.00214188	0.169407
Chronotype (CHR)	rs114848860	NA	3	36859494	T	A	0.024463	0.0555837	0.00872612	0.000147461	3.6e-10		Alzheimer's disease (AD)	Original SNP available	NA	NA	NA	-0.00907886	0.0075008	0.226131
Chronotype (CHR)	rs11712056	ACTBP13	3	49914397	T	C	0.556296	0.0200896	0.00270384	0.000199238	1.6e-13		Alzheimer's disease (AD)	Original SNP available	NA	NA	NA	-0.00527736	0.00212721	0.0131057
Chronotype (CHR)	rs13316611	SYNPR	3	63564385	T	G	0.256587	0.0178305	0.0030789	0.000121289	1.7e-08		Alzheimer's disease (AD)	Original SNP available	NA	NA	NA	-0.00189632	0.00257001	0.460597
Chronotype (CHR)	rs11924337	ROBO2	3	77321570	C	G	0.272446	0.0190701	0.00301826	0.000144172	2.2e-10		Alzheimer's disease (AD)	Original SNP available	NA	NA	NA	0.00366499	0.0023781	0.123282
Chronotype (CHR)	rs957501	CADM2	3	85791657	T	A	0.336064	0.0154211	0.00284661	0.000106123	3e-08		Alzheimer's disease (AD)	Original SNP available	NA	NA	NA	-5.38217e-05	0.00226524	0.981044
Chronotype (CHR)	rs1800828	DRD3	3	113891549	C	G	0.746407	0.0176235	0.00308462	0.000117578	1.7e-08		Alzheimer's disease (AD)	Original SNP available	NA	NA	NA	-0.00304139	0.00247479	0.219091
Chronotype (CHR)	rs13065394	TMEM108/ RP11-402L6.1	3	132971327	G	T	0.711537	0.017504	0.00296404	0.000125774	3e-09		Alzheimer's disease (AD)	Original SNP available	NA	NA	NA	-0.00124056	0.00237576	0.601549
Chronotype (CHR)	rs885255	NA	3	156348585	T	C	0.348115	0.0169773	0.00283418	0.000130816	4.4e-09		Alzheimer's disease (AD)	Original SNP available	NA	NA	NA	0.0023091	0.00223287	0.301071
Chronotype (CHR)	rs9831488	PPM1L	3	160755062	G	A	0.350467	0.0183592	0.00284523	0.000153457	8.4e-11		Alzheimer's disease (AD)	Original SNP available	NA	NA	NA	-0.00358337	0.00219016	0.101813
Chronotype (CHR)	rs3850174	NCEH1/ AC007919.2	3	172364093	T	A	0.742891	0.0194471	0.00309938	0.000144471	6.8e-10		Alzheimer's disease (AD)	Original SNP available	NA	NA	NA	0.000867601	0.00244305	0.722492
Chronotype (CHR)	rs2239626	DGKG	3	185998884	C	T	0.304589	0.0202758	0.00292696	0.000174157	2.3e-12		Alzheimer's disease (AD)	Original SNP available	NA	NA	NA	0.000550093	0.0022796	0.809314
Chronotype (CHR)	rs231398	SH3BP2	4	2832189	G	A	0.837853	0.0207867	0.00367183	0.000117403	8.4e-09		Alzheimer's disease (AD)	Original SNP available	NA	NA	NA	-0.00203712	0.00275868	0.460246
Chronotype (CHR)	rs28634184	LPHN3	4	62873419	C	T	0.749137	0.0176363	0.00310689	0.000116908	2.8e-08		Alzheimer's disease (AD)	Original SNP available	NA	NA	NA	-0.0024761	0.00244219	0.310638
Chronotype (CHR)	rs7691121	HNRNPD	4	83274208	C	G	0.767817	0.0220069	0.00317772	0.000172678	5.6e-12		Alzheimer's disease (AD)	Original SNP available	NA	NA	NA	-0.00660907	0.00245806	0.0071723
Chronotype (CHR)	rs4339281	NA	4	118315560	A	G	0.873018	0.0223188	0.00404047	0.000110443	3.2e-08		Alzheimer's disease (AD)	Original SNP available	NA	NA	NA	0.00606278	0.00317049	0.055844
Chronotype (CHR)	rs4241964	RP11-775H9.1	4	137053959	G	T	0.475089	0.020735	0.00270449	0.000214437	1.1e-14		Alzheimer's disease (AD)	Original SNP available	NA	NA	NA	-0.000604165	0.00212395	0.776063
Chronotype (CHR)	rs10067113	RNU4-43P	5	26016363	T	C	0.619099	0.016251	0.00277635	0.000124555	6.3e-09		Alzheimer's disease (AD)	Original SNP available	NA	NA	NA	-0.00137827	0.00221628	0.534017
Chronotype (CHR)	rs7701529	RGS7BP	5	63861475	T	A	0.762136	0.0188448	0.00317247	0.000128758	3.6e-09		Alzheimer's disease (AD)	Original SNP available	NA	NA	NA	0.00269749	0.002643	0.307436
Chronotype (CHR)	rs11748798	TMEM161B-AS1	5	87650742	G	T	0.749832	0.0203788	0.00309922	0.000155806	5.2e-11		Alzheimer's disease (AD)	Original SNP available	NA	NA	NA	0.000666244	0.00243967	0.784785
Chronotype (CHR)	rs56947091	MEF2C	5	88160354	T	C	0.511326	0.0191881	0.00268737	0.000183997	6e-13		Alzheimer's disease (AD)	Original SNP available	NA	NA	NA	-0.000338764	0.00210578	0.872193
Chronotype (CHR)	rs286805	FBXL17	5	107460819	A	T	0.476954	0.0143071	0.00269548	0.000102129	4.5e-08		Alzheimer's disease (AD)	Original SNP available	NA	NA	NA	0.00141559	0.00212331	0.50497
Chronotype (CHR)	rs1027742	SEMA6A	5	115904410	A	G	0.737765	0.0183119	0.00306482	0.000129749	2.8e-09		Alzheimer's disease (AD)	Original SNP available	NA	NA	NA	0.000927793	0.00243892	0.703639
Chronotype (CHR)	rs4246036	AC091969.1	5	152205430	C	T	0.292331	0.0237433	0.00295896	0.000233248	2.4e-15		Alzheimer's disease (AD)	Original SNP available	NA	NA	NA	0.0034842	0.00234485	0.137307
Chronotype (CHR)	rs7735794	THOC3/ RP11-91H12.4	5	175339984	A	G	0.224089	0.0201147	0.00340433	0.000140699	4.7e-09		Alzheimer's disease (AD)	Original SNP available	NA	NA	NA	-0.00340271	0.0126844	0.7885
Chronotype (CHR)	rs9395520	PHACTR1	6	13183523	T	C	0.305433	0.0231272	0.00291912	0.000226937	2.1e-15		Alzheimer's disease (AD)	Original SNP available	NA	NA	NA	-0.00460995	0.00228156	0.0433285
Chronotype (CHR)	rs521977	SLC44A4/ CYP21A2	6	31836827	T	G	0.322419	0.0159787	0.00286438	0.000111556	2.1e-08		Alzheimer's disease (AD)	Original SNP available	NA	NA	NA	0.00377442	0.00243108	0.120527
Chronotype (CHR)	rs4714475	FOXP4/ RP11-328M4.2	6	41509901	G	T	0.754058	0.0190271	0.00317856	0.00013428	1.6e-09		Alzheimer's disease (AD)	Original SNP available	NA	NA	NA	0.00207532	0.00242455	0.392019
Chronotype (CHR)	rs62405438	TFAP2B	6	50815314	A	T	0.179614	0.0201979	0.00350204	0.000120227	6.3e-09		Alzheimer's disease (AD)	Original SNP available	NA	NA	NA	0.00269537	0.00277482	0.331365
Chronotype (CHR)	rs2653349	HCRTR2	6	55142337	A	G	0.214552	0.0387249	0.00327448	0.00050543	5.2e-32		Alzheimer's disease (AD)	Original SNP available	NA	NA	NA	0.00223119	0.00267866	0.404874
Chronotype (CHR)	rs2881955	NA	6	72479263	T	C	0.27878	0.0161216	0.00300229	0.000104514	4.3e-08		Alzheimer's disease (AD)	Original SNP available	NA	NA	NA	0.000926965	0.00237716	0.696576
Chronotype (CHR)	rs60616179	NA	6	110244765	A	G	0.945102	0.0375809	0.00594669	0.000146555	1.1e-10		Alzheimer's disease (AD)	Original SNP available	NA	NA	NA	-0.00224896	0.00412325	0.585456
Chronotype (CHR)	rs827749	RP1-200K18.1	6	153129663	C	T	0.327636	0.0236615	0.00286775	0.000246667	1e-16		Alzheimer's disease (AD)	Original SNP available	NA	NA	NA	0.00427511	0.0022334	0.055598
Chronotype (CHR)	rs9364767	NA	6	165221821	T	G	0.446852	0.0158538	0.00269933	0.000124252	5.4e-09		Alzheimer's disease (AD)	Original SNP available	NA	NA	NA	-0.000823292	0.00211911	0.69764
Chronotype (CHR)	rs9348050	PDE10A	6	166263488	T	C	0.48949	0.016638	0.00269048	0.00013835	7.5e-10		Alzheimer's disease (AD)	Original SNP available	NA	NA	NA	-0.00236711	0.00211243	0.262475
Chronotype (CHR)	rs10280205	NA	7	24082063	T	C	0.691748	0.0174497	0.00291239	0.000129855	1.4e-09		Alzheimer's disease (AD)	Original SNP available	NA	NA	NA	0.000923831	0.00222467	0.677947
Chronotype (CHR)	rs17161045	PDE1C	7	32261458	T	C	0.630545	0.0206395	0.0028029	0.000198475	7.2e-14		Alzheimer's disease (AD)	Original SNP available	NA	NA	NA	-0.000696272	0.00218941	0.750471
Chronotype (CHR)	rs6967481	NA	7	50642701	T	C	0.496563	0.0206433	0.00269925	0.000213063	6.9e-15		Alzheimer's disease (AD)	Original SNP available	NA	NA	NA	0.000658291	0.00212155	0.756342
Chronotype (CHR)	rs12704886	NA	7	96467982	C	T	0.581416	0.0147967	0.00271928	0.000106569	3.7e-08		Alzheimer's disease (AD)	Original SNP available	NA	NA	NA	0.00296079	0.00211587	0.161716
Chronotype (CHR)	rs202157	CUX1	7	101637753	C	T	0.298716	0.0255486	0.0029433	0.000273474	4.1e-18		Alzheimer's disease (AD)	Original SNP available	NA	NA	NA	0.00259985	0.00233316	0.265149
Chronotype (CHR)	rs4729854	NA	7	102383663	T	A	0.516562	0.0287186	0.00275036	0.000411927	3.3e-25		Alzheimer's disease (AD)	Original SNP available	NA	NA	NA	0.0111041	0.0107404	0.3012
Chronotype (CHR)	rs1113295	TFEC	7	115678646	T	G	0.440869	0.0156591	0.00270408	0.000120889	6.8e-09		Alzheimer's disease (AD)	Original SNP available	NA	NA	NA	-0.000383606	0.00212611	0.856818
Chronotype (CHR)	rs2971970	EXOC4	7	133643778	T	G	0.218075	0.0188272	0.00325601	0.000120885	6e-09		Alzheimer's disease (AD)	Original SNP available	NA	NA	NA	0.004972	0.00263705	0.0593698
Chronotype (CHR)	rs35524253	CSMD1	8	4823608	A	G	0.357218	0.015862	0.00281259	0.000115543	5.8e-09		Alzheimer's disease (AD)	Original SNP available	NA	NA	NA	-0.00158572	0.00224202	0.479397
Chronotype (CHR)	rs11786306	SGK223	8	8208759	C	G	0.353978	0.0183309	0.00283083	0.000153681	8.7e-11		Alzheimer's disease (AD)	Original SNP available	NA	NA	NA	-0.000392641	0.0022074	0.858821
Chronotype (CHR)	rs13255030	NRG1	8	31671330	A	G	0.585145	0.0162198	0.00273214	0.000127726	2.8e-09		Alzheimer's disease (AD)	Original SNP available	NA	NA	NA	0.000796	0.0021513	0.711376
Chronotype (CHR)	rs12541362	RP11-317N12.1/ VENTXP5	8	33584661	T	A	0.350242	0.0213568	0.00282446	0.000207598	3.5e-14		Alzheimer's disease (AD)	Original SNP available	NA	NA	NA	0.000113775	0.00223461	0.959393
Chronotype (CHR)	rs769066	ST18	8	53145698	C	T	0.183481	0.0219436	0.00348289	0.000144279	3.2e-10		Alzheimer's disease (AD)	Original SNP available	NA	NA	NA	0.00181212	0.00271193	0.504005
Chronotype (CHR)	rs4321976	NA	8	76614958	T	C	0.77856	0.0232959	0.00324034	0.000187127	3.1e-13		Alzheimer's disease (AD)	Original SNP available	NA	NA	NA	-0.00257906	0.0025775	0.317018
Chronotype (CHR)	rs3100052	YWHAZ/ RN7SL685P	8	101967139	A	G	0.387351	0.0170795	0.00276058	0.000138451	6.9e-10		Alzheimer's disease (AD)	Original SNP available	NA	NA	NA	-0.0023861	0.00214343	0.265616
Chronotype (CHR)	rs3808477	TRPS1	8	116670347	T	C	0.281399	0.0215613	0.00299116	0.000188014	2.8e-13		Alzheimer's disease (AD)	Original SNP available	NA	NA	NA	0.00468402	0.00239424	0.0504214
Chronotype (CHR)	rs34340407	NA	9	8147423	C	T	0.246607	0.0184548	0.0031152	0.000126554	4.3e-09		Alzheimer's disease (AD)	Original SNP available	NA	NA	NA	0.00086842	0.00244789	0.722768
Chronotype (CHR)	rs6477309	PTPRD	9	8450638	T	C	0.665392	0.0174399	0.00286276	0.000135435	8e-10		Alzheimer's disease (AD)	Original SNP available	NA	NA	NA	-0.00248452	0.00225496	0.270546
Chronotype (CHR)	rs308521	NA	9	37367094	T	C	0.602627	0.0199718	0.00275427	0.000191034	3.7e-13		Alzheimer's disease (AD)	Original SNP available	NA	NA	NA	0.00165244	0.00216564	0.445447
Chronotype (CHR)	rs62553781	NA	9	76679777	C	T	0.965171	0.0504004	0.00734656	0.000170782	1.2e-11		Alzheimer's disease (AD)	Original SNP available	NA	NA	NA	0.000743488	0.00670024	0.911645
Chronotype (CHR)	rs4838161	NEK6	9	127079253	T	G	0.560809	0.0161104	0.00270516	0.000127853	2.2e-09		Alzheimer's disease (AD)	Original SNP available	NA	NA	NA	0.000668797	0.00212114	0.752534
Chronotype (CHR)	rs10988239	RP11-247A12.2/ IER5L/ RP11-247A12.8	9	131943440	C	T	0.48728	0.0186334	0.00273304	0.000173489	1.6e-11		Alzheimer's disease (AD)	Original SNP available	NA	NA	NA	0.00773377	0.00528527	0.143394
Chronotype (CHR)	rs34619169	INPP5E	9	139327277	A	G	0.307715	0.0169119	0.00291571	0.000121856	3.8e-09		Alzheimer's disease (AD)	Original SNP available	NA	NA	NA	0.00483986	0.00231972	0.0369422
Chronotype (CHR)	rs28458909	EXD3	9	140257189	C	T	0.876368	0.0432803	0.00407749	0.000405908	2.6e-26		Alzheimer's disease (AD)	Original SNP available	NA	NA	NA	-0.00626366	0.00335248	0.0617112
Chronotype (CHR)	rs4948547	BICC1	10	60568514	C	A	0.255795	0.0190042	0.00307909	0.000137504	1.2e-09		Alzheimer's disease (AD)	Original SNP available	NA	NA	NA	-0.00348704	0.00237028	0.141249
Chronotype (CHR)	rs10823233	TET1	10	70351903	C	T	0.547887	0.0151686	0.00270212	0.000113988	4.3e-08		Alzheimer's disease (AD)	Original SNP available	NA	NA	NA	-0.0026932	0.00211626	0.203153
Chronotype (CHR)	rs3808964	GPR26	10	125426627	T	G	0.634729	0.0157096	0.00279601	0.000114436	2.7e-08		Alzheimer's disease (AD)	Original SNP available	NA	NA	NA	0.00169755	0.00216038	0.432007
Chronotype (CHR)	rs72632979	SOX6	11	16615883	A	G	0.82849	0.021581	0.00357606	0.000132358	1.2e-09		Alzheimer's disease (AD)	Original SNP available	NA	NA	NA	-0.000231028	0.00282308	0.934778
Chronotype (CHR)	rs10742179	BDNF-AS/ LINC00678	11	27650524	A	G	0.260177	0.0182967	0.00306465	0.000128876	1.5e-09		Alzheimer's disease (AD)	Original SNP available	NA	NA	NA	0.0038853	0.00232611	0.0948601
Chronotype (CHR)	rs4141920	MPPED2/ RP4-710M3.2	11	30449319	G	A	0.543867	0.0155932	0.00270207	0.000120638	4.6e-09		Alzheimer's disease (AD)	Original SNP available	NA	NA	NA	0.00279333	0.00211861	0.187345
Chronotype (CHR)	rs11032362	FBXO3/ CD59	11	33759092	A	G	0.090763	0.0395538	0.00467579	0.000258221	4.8e-17		Alzheimer's disease (AD)	Original SNP available	NA	NA	NA	0.00150576	0.00357838	0.673906
Chronotype (CHR)	rs34239319	ALKBH3/ RP11-613D13.5	11	43902681	T	G	0.102121	0.0280114	0.00443834	0.000143891	3.9e-10		Alzheimer's disease (AD)	Original SNP available	NA	NA	NA	0.00326467	0.00347899	0.348041
Chronotype (CHR)	rs3168135	ZFP91/ CNTF	11	58386177	G	A	0.760045	0.0207725	0.0031468	0.00015739	2.9e-11		Alzheimer's disease (AD)	Original SNP available	NA	NA	NA	-0.0062084	0.00245763	0.0115312
Chronotype (CHR)	rs4237555	NA	11	92725803	T	C	0.526954	0.0164771	0.00269332	0.000135353	6e-10		Alzheimer's disease (AD)	Original SNP available	NA	NA	NA	0.00101261	0.00211728	0.632465
Chronotype (CHR)	rs4936291	ZBTB16	11	114009982	G	A	0.389252	0.0179295	0.00283312	0.000152848	3.8e-10		Alzheimer's disease (AD)	Original SNP available	NA	NA	NA	0.0054168	0.00541734	0.317359
Chronotype (CHR)	rs74357745	C11orf63	11	122811822	A	G	0.878807	0.026546	0.00412156	0.000150106	8.7e-11		Alzheimer's disease (AD)	Original SNP available	NA	NA	NA	-0.00329651	0.00328548	0.315689
Chronotype (CHR)	rs7977610	NA	12	17078918	A	T	0.673383	0.0160414	0.0028718	0.000113192	2.1e-08		Alzheimer's disease (AD)	Original SNP available	NA	NA	NA	0.000442459	0.00221164	0.841434
Chronotype (CHR)	rs12811046	SOX5	12	24066937	A	G	0.553343	0.0169679	0.00270358	0.000142316	6.2e-10		Alzheimer's disease (AD)	Original SNP available	NA	NA	NA	-0.00271899	0.00213243	0.202285
Chronotype (CHR)	rs7308565	NA	12	34018179	T	C	0.400609	0.0203591	0.00276787	0.000199057	2e-13		Alzheimer's disease (AD)	Original SNP available	NA	NA	NA	-0.00191086	0.00240144	0.4262
Chronotype (CHR)	rs7316768	NA	12	38033268	G	T	0.597822	0.0182311	0.00274591	0.000159825	3.2e-11		Alzheimer's disease (AD)	Original SNP available	NA	NA	NA	-0.000538288	0.00230493	0.815344
Chronotype (CHR)	rs7313852	NA	12	38908389	G	A	0.564964	0.029649	0.00271587	0.000432112	2.7e-27		Alzheimer's disease (AD)	Original SNP available	NA	NA	NA	-0.00203246	0.00212912	0.339778
Chronotype (CHR)	rs77384811	NA	12	63497398	G	C	0.843254	0.0247483	0.00372778	0.000161911	2.8e-11		Alzheimer's disease (AD)	Original SNP available	NA	NA	NA	0.00217257	0.00294493	0.460677
Chronotype (CHR)	rs7959983	NA	12	90452978	C	T	0.404082	0.0195258	0.00272849	0.000183613	9.5e-13		Alzheimer's disease (AD)	Original SNP available	NA	NA	NA	0.00144676	0.00215339	0.501678
Chronotype (CHR)	rs7304278	RFX4/ RP11-144F15.1	12	106989915	G	A	0.725152	0.020255	0.00302264	0.000163537	2.2e-11		Alzheimer's disease (AD)	Original SNP available	NA	NA	NA	0.000867092	0.00237857	0.715452
Chronotype (CHR)	rs80097534	RPL11P5	12	121029604	G	T	0.901458	0.0281025	0.00455453	0.000140309	9.3e-10		Alzheimer's disease (AD)	Original SNP available	NA	NA	NA	0.000202762	0.00351029	0.953938
Chronotype (CHR)	rs9597250	NA	13	56303709	C	A	0.810212	0.0213068	0.00343801	0.000139616	6.9e-10		Alzheimer's disease (AD)	Original SNP available	NA	NA	NA	0.00276531	0.00278774	0.32122
Chronotype (CHR)	rs9573971	CLN5/ FBXL3	13	77568732	A	G	0.9661	0.0727759	0.00743443	0.000346918	3.6e-22		Alzheimer's disease (AD)	Original SNP available	NA	NA	NA	-0.00770027	0.00571109	0.177561
Chronotype (CHR)	rs17267683	GPC6	13	94057870	C	G	0.76125	0.0197414	0.00316651	0.000141663	2.7e-10		Alzheimer's disease (AD)	Original SNP available	NA	NA	NA	-0.00219188	0.00250875	0.382285
Chronotype (CHR)	rs9521184	MYO16	13	109782568	T	C	0.48682	0.0148855	0.00270389	0.000110712	3e-08		Alzheimer's disease (AD)	Original SNP available	NA	NA	NA	-0.0018529	0.0021221	0.382584
Chronotype (CHR)	rs1952923	NA	14	40982168	G	A	0.260667	0.016877	0.00305963	0.000109786	3.6e-08		Alzheimer's disease (AD)	Original SNP available	NA	NA	NA	-0.00176904	0.00242497	0.465689
Chronotype (CHR)	rs698015	OTX2/ RP11-1085N6.6	14	57269825	T	C	0.647493	0.0161876	0.0028566	0.000119618	8.8e-09		Alzheimer's disease (AD)	Original SNP available	NA	NA	NA	0.00396515	0.00549432	0.470491
Chronotype (CHR)	rs7148842	ELMSAN1/ RP5-1021I20.1	14	74255556	C	T	0.611932	0.0153777	0.00278312	0.000112311	1.8e-08		Alzheimer's disease (AD)	Original SNP available	NA	NA	NA	0.0018022	0.00220918	0.414627
Chronotype (CHR)	rs10149448	NA	14	84253271	A	G	0.603599	0.0164465	0.00275282	0.000129438	2.7e-09		Alzheimer's disease (AD)	Original SNP available	NA	NA	NA	0.00360488	0.00214112	0.0922509
Chronotype (CHR)	rs12432176	BEGAIN	14	101021218	A	C	0.379295	0.0161131	0.00278357	0.00012225	6.5e-09		Alzheimer's disease (AD)	Original SNP available	NA	NA	NA	-0.000490954	0.00215903	0.820116
Chronotype (CHR)	rs59986227	SEMA6D	15	48009263	G	C	0.25779	0.0178401	0.00310217	0.000121792	8.3e-09		Alzheimer's disease (AD)	Original SNP available	NA	NA	NA	0.00386994	0.00246813	0.11689
Chronotype (CHR)	rs9932577	NA	16	24512509	C	A	0.495067	0.0166195	0.00271482	0.00013809	6.8e-10		Alzheimer's disease (AD)	Original SNP available	NA	NA	NA	-0.000576052	0.00214148	0.787932
Chronotype (CHR)	rs12927162	RP11-297L17.6/ CASC16	16	52684916	A	G	0.721593	0.0286498	0.00300067	0.000329796	6.8e-22		Alzheimer's disease (AD)	Original SNP available	NA	NA	NA	0.00312957	0.00240815	0.193748
Chronotype (CHR)	rs1421085	FTO	16	53800954	C	T	0.403118	0.0275621	0.00274075	0.000365574	1.5e-23		Alzheimer's disease (AD)	Original SNP available	NA	NA	NA	0.0022304	0.00214691	0.298855
Chronotype (CHR)	rs4784655	GNAO1	16	56364030	G	C	0.678524	0.0211306	0.00288752	0.00019479	1.5e-13		Alzheimer's disease (AD)	Original SNP available	NA	NA	NA	-0.00699148	0.00220648	0.00153172
Chronotype (CHR)	rs17604349	PMFBP1	16	72210865	G	A	0.820797	0.0257422	0.00351443	0.000194941	1.7e-13		Alzheimer's disease (AD)	Original SNP available	NA	NA	NA	0.00869073	0.00269572	0.00126459
Chronotype (CHR)	rs2518022	PER1/ RP11-599B13.6	17	8057367	T	C	0.0836026	0.0403075	0.00485089	0.000248946	4.8e-17		Alzheimer's disease (AD)	Original SNP available	NA	NA	NA	0.00845582	0.00340016	0.0128865
Chronotype (CHR)	rs3760185	RASD1	17	17401736	C	T	0.751745	0.0241586	0.0031496	0.000217842	2.6e-14		Alzheimer's disease (AD)	Original SNP available	NA	NA	NA	0.00321323	0.00259361	0.215382
Chronotype (CHR)	rs226090	AP2B1	17	34034059	C	T	0.168356	0.0208783	0.00359523	0.000122064	4.1e-09		Alzheimer's disease (AD)	Original SNP available	NA	NA	NA	-0.00266688	0.00278774	0.338746
Chronotype (CHR)	rs28647842	CA10	17	50127211	G	C	0.477366	0.0160844	0.00269439	0.000129089	2e-09		Alzheimer's disease (AD)	Original SNP available	NA	NA	NA	0.00108453	0.00210729	0.606795
Chronotype (CHR)	rs72829706	NA	17	54173733	A	G	0.960574	0.0407112	0.00693598	0.000125537	5.1e-09		Alzheimer's disease (AD)	Original SNP available	NA	NA	NA	-0.0101694	0.00517764	0.0495193
Chronotype (CHR)	rs114352914	TANC2/ RP11-269G24.2/ AC037445.1	17	61381453	A	G	0.188112	0.0197917	0.00344154	0.000119649	7.9e-09		Alzheimer's disease (AD)	Original SNP available	NA	NA	NA	-0.00092596	0.0027253	0.734034
Chronotype (CHR)	rs2949923	PITPNC1	17	65475228	G	A	0.461623	0.016206	0.00270197	0.000130544	2.1e-09		Alzheimer's disease (AD)	Original SNP available	NA	NA	NA	0.00461945	0.00211724	0.0291223
Chronotype (CHR)	rs62082401	C18orf42	18	5186019	G	C	0.19099	0.0256287	0.00342253	0.000202977	1.6e-14		Alzheimer's disease (AD)	Original SNP available	NA	NA	NA	-0.000370084	0.00261168	0.887314
Chronotype (CHR)	rs11083105	NA	18	22618399	G	A	0.594686	0.0184584	0.00275495	0.000164247	1.5e-11		Alzheimer's disease (AD)	Original SNP available	NA	NA	NA	-0.000389089	0.00220092	0.859678
Chronotype (CHR)	rs4419127	NOL4	18	31663654	A	G	0.664983	0.0218058	0.00285599	0.000211861	1.3e-14		Alzheimer's disease (AD)	Original SNP available	NA	NA	NA	-0.00162109	0.00223	0.46726
Chronotype (CHR)	rs12969848	NA	18	38152835	T	C	0.529859	0.0218632	0.00270301	0.000238147	1.3e-15		Alzheimer's disease (AD)	Original SNP available	NA	NA	NA	-0.000544248	0.00211952	0.797349
Chronotype (CHR)	rs9962650	RP11-214L13.1/ CTD-2008L17.1/ MALT1/ RP11-126O1.4	18	53574043	G	C	0.423319	0.0173129	0.00272797	0.000146343	1.6e-10		Alzheimer's disease (AD)	Original SNP available	NA	NA	NA	0.00264482	0.00216963	0.222837
Chronotype (CHR)	rs9964420	SEC11C	18	56824041	C	A	0.695492	0.0284801	0.00293643	0.000343561	8.6e-22		Alzheimer's disease (AD)	Original SNP available	NA	NA	NA	-0.00439815	0.00232169	0.0581755
Chronotype (CHR)	rs56076457	ZCCHC2	18	60238668	T	C	0.528735	0.0162984	0.00269462	0.00013238	1.3e-09		Alzheimer's disease (AD)	Original SNP available	NA	NA	NA	-0.000573877	0.00211432	0.786065
Chronotype (CHR)	rs10402849	GNG7	19	2695661	T	C	0.201353	0.0192609	0.00335946	0.000119315	8.9e-09		Alzheimer's disease (AD)	Original SNP available	NA	NA	NA	-0.00217824	0.00256038	0.394909
Chronotype (CHR)	rs9636202	PGPEP1/ RN7SL513P	19	18449238	G	A	0.733565	0.0183734	0.00305534	0.000131959	7.5e-10		Alzheimer's disease (AD)	Original SNP available	NA	NA	NA	0.004133	0.00243511	0.0896491
Chronotype (CHR)	rs11670534	AC011484.1/ PNMAL2/ PPP5D1	19	47003906	C	T	0.834382	0.0209755	0.00362802	0.000121598	8.5e-09		Alzheimer's disease (AD)	Original SNP available	NA	NA	NA	-0.00121129	0.00298918	0.685311
Chronotype (CHR)	rs78095690	NA	20	16239683	C	T	0.435624	0.0163477	0.00272137	0.000131409	1.4e-09		Alzheimer's disease (AD)	Original SNP available	NA	NA	NA	0.000486016	0.00212341	0.818959
Chronotype (CHR)	rs6131942	PCSK2	20	17348608	G	A	0.580035	0.0175437	0.00273235	0.000149948	9.4e-11		Alzheimer's disease (AD)	Original SNP available	NA	NA	NA	-0.000507804	0.00214747	0.813072
Chronotype (CHR)	rs2072727	PABPC1L/ YWHAB	20	43538733	T	C	0.435988	0.016352	0.00271514	0.000131503	8.5e-10		Alzheimer's disease (AD)	Original SNP available	NA	NA	NA	0.00321749	0.0021318	0.131227
Chronotype (CHR)	rs139911	TNRC6B	22	40704052	C	T	0.423865	0.0233915	0.00273231	0.000267238	2.3e-17		Alzheimer's disease (AD)	Original SNP available	NA	NA	NA	-0.00178051	0.00213833	0.405035
Chronotype (CHR)	rs4822107	TCF20	22	42704834	A	G	0.505722	0.015528	0.00270621	0.000120544	9.6e-09		Alzheimer's disease (AD)	Original SNP available	NA	NA	NA	0.00121871	0.00213081	0.567358
Morning Person (MP)	rs17374439	PER3/ RP3-467L1.4	1	7888438	T	C	0.196492	0.0555478	0.00566145	0.000974314	1.2e-22		Alzheimer's disease (AD)	Original SNP available	NA	NA	NA	-0.00360666	0.00270966	0.183176
Morning Person (MP)	rs3767240	EIF4G3/ RNU7-200P	1	21163921	C	T	0.3821	0.0312547	0.00462739	0.000461271	7.3e-12		Alzheimer's disease (AD)	Original SNP available	NA	NA	NA	-0.00690014	0.00216062	0.00140511
Morning Person (MP)	rs12140153	INADL	1	62579891	G	T	0.904974	0.0484879	0.00787657	0.000404367	4.8e-10		Alzheimer's disease (AD)	Original SNP available	NA	NA	NA	0.00183498	0.0041415	0.657714
Morning Person (MP)	rs7547493	AK5	1	77775233	G	A	0.17806	0.0582789	0.00587503	0.000994167	2.5e-23		Alzheimer's disease (AD)	Original SNP available	NA	NA	NA	0.00400374	0.00277946	0.149734
Morning Person (MP)	rs11588913	NA	1	79963816	G	A	0.601488	0.0252376	0.00459169	0.000305348	2.5e-08		Alzheimer's disease (AD)	Original SNP available	NA	NA	NA	0.00238753	0.0021406	0.2647
Morning Person (MP)	rs72720396	NA	1	91191582	G	A	0.230529	0.0430894	0.00533877	0.000658702	5.3e-16		Alzheimer's disease (AD)	Original SNP available	NA	NA	NA	-0.00580392	0.00261593	0.0265082
Morning Person (MP)	rs4949980	NA	1	96621739	G	A	0.067535	0.0545952	0.00904918	0.000375405	1.6e-09		Alzheimer's disease (AD)	Original SNP available	NA	NA	NA	0.00187141	0.00428234	0.662106
Morning Person (MP)	rs17575798	GNAI3/ GPR61/ RP5-1160K1.8	1	110086451	G	A	0.806886	0.0392352	0.00568886	0.000479742	7.8e-12		Alzheimer's disease (AD)	Original SNP available	NA	NA	NA	0.000101417	0.0027022	0.970061
Morning Person (MP)	rs6537834	BCAS2	1	115108870	C	T	0.614722	0.0252152	0.00462393	0.000301167	3.5e-08		Alzheimer's disease (AD)	Original SNP available	NA	NA	NA	0.00161472	0.00214977	0.452585
Morning Person (MP)	rs11587758	PRPF3	1	150327106	A	G	0.395746	0.0346078	0.00459127	0.000572815	3.8e-14		Alzheimer's disease (AD)	Original SNP available	NA	NA	NA	-0.00338278	0.00215347	0.116218
Morning Person (MP)	rs75650221	RABGAP1L/ GPR52	1	174421994	T	C	0.038335	0.0646983	0.011744	0.000308628	3.3e-08		Alzheimer's disease (AD)	Original SNP available	NA	NA	NA	-0.0069819	0.00542796	0.198344
Morning Person (MP)	rs11580135	AXDND1/ HNRNPA1P54/ MEF2AP1	1	179417780	C	T	0.682898	0.0275921	0.00483431	0.000329727	1.3e-08		Alzheimer's disease (AD)	Original SNP available	NA	NA	NA	0.00180375	0.00225806	0.424404
Morning Person (MP)	rs1144566	RGS16	1	182569626	T	C	0.0301951	0.170568	0.0131392	0.00170391	2.8e-38		Alzheimer's disease (AD)	Original SNP available	NA	NA	NA	0.00278986	0.00693197	0.687343
Morning Person (MP)	rs10196909	NA	2	4651199	C	A	0.481825	0.0321137	0.00450856	0.000514964	6.2e-13		Alzheimer's disease (AD)	Original SNP available	NA	NA	NA	-0.00102113	0.00210487	0.627584
Morning Person (MP)	rs75120545	NA	2	44271496	T	C	0.030178	0.0974698	0.013897	0.0005561	2.9e-12		Alzheimer's disease (AD)	Original SNP available	NA	NA	NA	0.0342668	0.0180082	0.0570614
Morning Person (MP)	rs786406	CAMKMT	2	44735953	G	A	0.702178	0.0327319	0.00492279	0.000448102	1e-11		Alzheimer's disease (AD)	Original SNP available	NA	NA	NA	-0.00373663	0.00230371	0.104802
Morning Person (MP)	rs10495976	NA	2	49750698	T	A	0.390197	0.0280661	0.00464114	0.000374859	8e-10		Alzheimer's disease (AD)	Original SNP available	NA	NA	NA	0.000105559	0.00218636	0.961492
Morning Person (MP)	rs7602425	NRXN1	2	50460480	T	C	0.075507	0.0536212	0.00854512	0.000401415	3.2e-10		Alzheimer's disease (AD)	Original SNP available	NA	NA	NA	0.00228949	0.00421566	0.587067
Morning Person (MP)	rs778147	USP34	2	61606566	C	A	0.366787	0.0296842	0.00466945	0.000409303	4.6e-10		Alzheimer's disease (AD)	Original SNP available	NA	NA	NA	0.00179057	0.00217006	0.409299
Morning Person (MP)	rs6744983	NA	2	76346385	T	G	0.37744	0.0253244	0.00464336	0.000301396	4.9e-08		Alzheimer's disease (AD)	Original SNP available	NA	NA	NA	0.00358305	0.00220238	0.103759
Morning Person (MP)	rs10520176	LRRTM4/ AC079117.1	2	77217310	T	C	0.501844	0.0333663	0.00451125	0.000556647	2e-13		Alzheimer's disease (AD)	Original SNP available	NA	NA	NA	0.00172864	0.00211898	0.414622
Morning Person (MP)	rs28380327	ARHGAP15/ AC096558.1/ RP11-570L15.2	2	144232491	A	T	0.629168	0.0289857	0.0046586	0.00039205	7.8e-10		Alzheimer's disease (AD)	Original SNP available	NA	NA	NA	-0.000872347	0.00220295	0.692113
Morning Person (MP)	rs1947198	NA	2	149390435	T	C	0.12217	0.0396714	0.00686993	0.000337567	3.2e-09		Alzheimer's disease (AD)	Original SNP available	NA	NA	NA	-0.000157524	0.00305877	0.958928
Morning Person (MP)	rs11679484	PLCL1	2	198921604	A	C	0.373932	0.0298469	0.00467197	0.000417102	1.6e-10		Alzheimer's disease (AD)	Original SNP available	NA	NA	NA	0.00252046	0.00218899	0.249556
Morning Person (MP)	rs138964083	INO80D/ AC007679.4	2	206908054	T	C	0.058574	0.0591602	0.00960026	0.000385994	1e-09		Alzheimer's disease (AD)	Original SNP available	NA	NA	NA	-0.00381379	0.00451756	0.39855
Morning Person (MP)	rs77008212	TRAF3IP1	2	239307113	A	G	0.912884	0.0825698	0.00798588	0.00108439	1.1e-24		Alzheimer's disease (AD)	Original SNP available	NA	NA	NA	-0.00519015	0.00384636	0.177219
Morning Person (MP)	rs114870822	ASB1	2	239353793	A	G	0.012795	0.108373	0.0201178	0.000296702	3.4e-08		Alzheimer's disease (AD)	Original SNP available	NA	NA	NA	-0.0145076	0.00825199	0.0787344
Morning Person (MP)	rs34581681	CNTN4	3	2435647	G	A	0.839317	0.034486	0.00617986	0.000320783	4.2e-08		Alzheimer's disease (AD)	Original SNP available	NA	NA	NA	0.00301979	0.0028643	0.291753
Morning Person (MP)	rs149611468	RAD18/ CAV3/ hsa-mir-548ba	3	8817423	T	C	0.98802	0.119935	0.0211151	0.000340521	1.3e-08		Alzheimer's disease (AD)	Original SNP available	NA	NA	NA	-0.0129442	0.0111387	0.2452
Morning Person (MP)	rs13059636	AC133680.1	3	24935790	G	A	0.471965	0.0317863	0.0045329	0.000503596	3.5e-12		Alzheimer's disease (AD)	Original SNP available	NA	NA	NA	0.00294318	0.00214188	0.169407
Morning Person (MP)	rs115774037	NA	3	36834668	C	T	0.026128	0.078752	0.0140393	0.000315618	3.5e-08		Alzheimer's disease (AD)	Original SNP available	NA	NA	NA	-0.00868226	0.0069993	0.21481
Morning Person (MP)	rs11712056	ACTBP13	3	49914397	T	C	0.556466	0.031956	0.0045329	0.000504081	3.7e-12		Alzheimer's disease (AD)	Original SNP available	NA	NA	NA	-0.00527736	0.00212721	0.0131057
Morning Person (MP)	rs60194061	ROBO2	3	77301121	A	G	0.26968	0.0326372	0.00511118	0.000419583	8.6e-11		Alzheimer's disease (AD)	Original SNP available	NA	NA	NA	0.00350989	0.00241421	0.14599
Morning Person (MP)	rs957501	CADM2	3	85791657	T	A	0.336033	0.0263167	0.00477453	0.000309045	3e-08		Alzheimer's disease (AD)	Original SNP available	NA	NA	NA	-5.38217e-05	0.00226524	0.981044
Morning Person (MP)	rs13065394	TMEM108/ RP11-402L6.1	3	132971327	G	T	0.711759	0.0297983	0.00497014	0.000364336	2.2e-09		Alzheimer's disease (AD)	Original SNP available	NA	NA	NA	-0.00124056	0.00237576	0.601549
Morning Person (MP)	rs2102506	NA	3	156342849	G	A	0.3605	0.0293301	0.00472786	0.000396646	8.3e-10		Alzheimer's disease (AD)	Original SNP available	NA	NA	NA	0.00130526	0.00222815	0.558007
Morning Person (MP)	rs3850174	NCEH1/ AC007919.2	3	172364093	T	A	0.742864	0.0318495	0.00519636	0.000387532	1.4e-09		Alzheimer's disease (AD)	Original SNP available	NA	NA	NA	0.000867601	0.00244305	0.722492
Morning Person (MP)	rs2239626	DGKG	3	185998884	C	T	0.304532	0.0335827	0.00490904	0.000477718	5e-12		Alzheimer's disease (AD)	Original SNP available	NA	NA	NA	0.000550093	0.0022796	0.809314
Morning Person (MP)	rs34627176	FGFRL1	4	1006200	A	G	0.213865	0.0298813	0.00551285	0.000300238	3.6e-08		Alzheimer's disease (AD)	Original SNP available	NA	NA	NA	0.0064484	0.0026264	0.0140796
Morning Person (MP)	rs231398	SH3BP2	4	2832189	G	A	0.837855	0.0354509	0.00615616	0.000341473	5.8e-09		Alzheimer's disease (AD)	Original SNP available	NA	NA	NA	-0.00203712	0.00275868	0.460246
Morning Person (MP)	rs12498561	KCNIP4	4	21860763	G	C	0.504684	0.0246853	0.00451296	0.000304655	4.6e-08		Alzheimer's disease (AD)	Original SNP available	NA	NA	NA	-0.000501743	0.0021121	0.812225
Morning Person (MP)	rs7691121	HNRNPD	4	83274208	C	G	0.767925	0.0340511	0.00532954	0.000413275	1e-10		Alzheimer's disease (AD)	Original SNP available	NA	NA	NA	-0.00660907	0.00245806	0.0071723
Morning Person (MP)	rs4339281	NA	4	118315560	A	G	0.872986	0.0394057	0.00677257	0.000344355	5.3e-09		Alzheimer's disease (AD)	Original SNP available	NA	NA	NA	0.00606278	0.00317049	0.055844
Morning Person (MP)	rs4241964	RP11-775H9.1	4	137053959	G	T	0.474963	0.0326407	0.00453345	0.000531372	7.2e-13		Alzheimer's disease (AD)	Original SNP available	NA	NA	NA	-0.000604165	0.00212395	0.776063
Morning Person (MP)	rs10067113	RNU4-43P	5	26016363	T	C	0.619472	0.0280609	0.00465694	0.000371229	2.5e-09		Alzheimer's disease (AD)	Original SNP available	NA	NA	NA	-0.00137827	0.00221628	0.534017
Morning Person (MP)	rs7701529	RGS7BP	5	63861475	T	A	0.762299	0.0300077	0.00532109	0.000326326	1.7e-08		Alzheimer's disease (AD)	Original SNP available	NA	NA	NA	0.00269749	0.002643	0.307436
Morning Person (MP)	rs34875688	MEF2C-AS1	5	88182026	T	A	0.767268	0.0320299	0.00534073	0.000366391	1.1e-09		Alzheimer's disease (AD)	Original SNP available	NA	NA	NA	-0.000943279	0.00253055	0.70933
Morning Person (MP)	rs1027742	SEMA6A	5	115904410	A	G	0.738161	0.0306919	0.00514017	0.000364135	3.6e-09		Alzheimer's disease (AD)	Original SNP available	NA	NA	NA	0.000927793	0.00243892	0.703639
Morning Person (MP)	rs2910032	AC091969.1	5	152540354	T	C	0.517706	0.0336963	0.00451163	0.000567008	1.1e-13		Alzheimer's disease (AD)	Original SNP available	NA	NA	NA	-0.00152823	0.00211097	0.4691
Morning Person (MP)	rs9369915	PHACTR1	6	13191447	A	G	0.305714	0.0371942	0.00491617	0.000587265	3e-14		Alzheimer's disease (AD)	Original SNP available	NA	NA	NA	-0.0048346	0.00227495	0.0335746
Morning Person (MP)	rs2842638	NA	6	41583576	T	G	0.576697	0.0306548	0.0046083	0.000458803	1.9e-11		Alzheimer's disease (AD)	Original SNP available	NA	NA	NA	0.00229092	0.00216706	0.290441
Morning Person (MP)	rs2653343	HCRTR2	6	55133326	T	A	0.214721	0.0613434	0.00549376	0.00126901	5.2e-29		Alzheimer's disease (AD)	Original SNP available	NA	NA	NA	0.00153293	0.00268406	0.567916
Morning Person (MP)	rs60616179	NA	6	110244765	A	G	0.945063	0.0562524	0.009965	0.000328577	9.2e-09		Alzheimer's disease (AD)	Original SNP available	NA	NA	NA	-0.00224896	0.00412325	0.585456
Morning Person (MP)	rs520954	RP1-200K18.1	6	153135378	G	A	0.327173	0.0422581	0.00479665	0.000786196	1.6e-18		Alzheimer's disease (AD)	Original SNP available	NA	NA	NA	0.00379592	0.00222747	0.0883558
Morning Person (MP)	rs3877930	AL590867.1	6	153574103	G	A	0.013941	0.112315	0.0192049	0.000346819	3e-09		Alzheimer's disease (AD)	Original SNP available	NA	NA	NA	0.00648951	0.00790719	0.411811
Morning Person (MP)	rs9365769	NA	6	165186963	A	G	0.436791	0.0262836	0.00457414	0.000339894	7.3e-09		Alzheimer's disease (AD)	Original SNP available	NA	NA	NA	-0.00114155	0.00215464	0.596243
Morning Person (MP)	rs1494185	NA	7	24087655	G	A	0.725563	0.028783	0.00505302	0.000329929	1.1e-08		Alzheimer's disease (AD)	Original SNP available	NA	NA	NA	0.000494195	0.00230611	0.830315
Morning Person (MP)	rs12669911	PDE1C	7	32262377	C	A	0.615573	0.0294686	0.00466454	0.000411001	1.8e-10		Alzheimer's disease (AD)	Original SNP available	NA	NA	NA	-0.000620178	0.0021576	0.773777
Morning Person (MP)	rs6967481	NA	7	50642701	T	C	0.49675	0.029923	0.00452547	0.000447674	1.9e-11		Alzheimer's disease (AD)	Original SNP available	NA	NA	NA	0.000658291	0.00212155	0.756342
Morning Person (MP)	rs12704886	NA	7	96467982	C	T	0.581171	0.0252372	0.0045583	0.000310065	3e-08		Alzheimer's disease (AD)	Original SNP available	NA	NA	NA	0.00296079	0.00211587	0.161716
Morning Person (MP)	rs202157	CUX1	7	101637753	C	T	0.29887	0.0397113	0.00493645	0.000660905	1.3e-15		Alzheimer's disease (AD)	Original SNP available	NA	NA	NA	0.00259985	0.00233316	0.265149
Morning Person (MP)	rs4729854	NA	7	102383663	T	A	0.516577	0.0443063	0.00461134	0.000980445	1.9e-21		Alzheimer's disease (AD)	Original SNP available	NA	NA	NA	0.0111041	0.0107404	0.3012
Morning Person (MP)	rs1524472	TFEC	7	115676877	A	G	0.440956	0.0252952	0.00453478	0.000315462	2.1e-08		Alzheimer's disease (AD)	Original SNP available	NA	NA	NA	-0.000337223	0.00212618	0.87398
Morning Person (MP)	rs13269289	CSMD1	8	4843924	A	G	0.326567	0.0275791	0.00485097	0.000334547	5.5e-09		Alzheimer's disease (AD)	Original SNP available	NA	NA	NA	0.000589013	0.00233192	0.800587
Morning Person (MP)	rs11786306	SGK223	8	8208759	C	G	0.353931	0.0292175	0.00474691	0.000390403	7e-10		Alzheimer's disease (AD)	Original SNP available	NA	NA	NA	-0.000392641	0.0022074	0.858821
Morning Person (MP)	rs13255030	NRG1	8	31671330	A	G	0.58516	0.026079	0.00457953	0.000330192	1.5e-08		Alzheimer's disease (AD)	Original SNP available	NA	NA	NA	0.000796	0.0021513	0.711376
Morning Person (MP)	rs7001604	RP11-317N12.1	8	33680979	C	T	0.386947	0.0318374	0.00465169	0.0004809	7.3e-12		Alzheimer's disease (AD)	Original SNP available	NA	NA	NA	-0.00140459	0.00230572	0.542407
Morning Person (MP)	rs2609589	NA	8	34246812	C	T	0.846871	0.0358682	0.00643418	0.000333675	3.6e-08		Alzheimer's disease (AD)	Original SNP available	NA	NA	NA	-0.00484478	0.007278	0.505619
Morning Person (MP)	rs769066	ST18	8	53145698	C	T	0.183769	0.0329101	0.00583263	0.000324918	1.9e-08		Alzheimer's disease (AD)	Original SNP available	NA	NA	NA	0.00181212	0.00271193	0.504005
Morning Person (MP)	rs4321976	NA	8	76614958	T	C	0.778752	0.0328285	0.00543138	0.000371373	8.7e-10		Alzheimer's disease (AD)	Original SNP available	NA	NA	NA	-0.00257906	0.0025775	0.317018
Morning Person (MP)	rs1470764	YWHAZ	8	101950038	G	A	0.387169	0.0285814	0.00463098	0.000387649	5.9e-10		Alzheimer's disease (AD)	Original SNP available	NA	NA	NA	-0.00237712	0.0021431	0.267346
Morning Person (MP)	rs12682033	TRPS1	8	116701130	T	C	0.240285	0.034887	0.00529299	0.00044436	6.1e-11		Alzheimer's disease (AD)	Original SNP available	NA	NA	NA	0.00455617	0.00247174	0.0652852
Morning Person (MP)	rs10976942	PTPRD	9	8310813	A	C	0.082883	0.0493619	0.00817039	0.000370428	1e-09		Alzheimer's disease (AD)	Original SNP available	NA	NA	NA	-0.00424868	0.00381365	0.265248
Morning Person (MP)	rs308521	NA	9	37367094	T	C	0.602903	0.0279091	0.00461881	0.000372963	1.5e-09		Alzheimer's disease (AD)	Original SNP available	NA	NA	NA	0.00165244	0.00216564	0.445447
Morning Person (MP)	rs62553781	NA	9	76679777	C	T	0.965073	0.0828273	0.0123021	0.000462486	3e-11		Alzheimer's disease (AD)	Original SNP available	NA	NA	NA	0.000743488	0.00670024	0.911645
Morning Person (MP)	rs10818834	DENND1A	9	126317324	T	C	0.733086	0.0323011	0.00511442	0.000408311	4.2e-10		Alzheimer's disease (AD)	Original SNP available	NA	NA	NA	-0.00198009	0.00232131	0.393656
Morning Person (MP)	rs34619169	INPP5E	9	139327277	A	G	0.307899	0.0272806	0.00488632	0.000317187	1.5e-08		Alzheimer's disease (AD)	Original SNP available	NA	NA	NA	0.00483986	0.00231972	0.0369422
Morning Person (MP)	rs28458909	EXD3	9	140257189	C	T	0.876461	0.0676497	0.00683765	0.000991057	4.7e-23		Alzheimer's disease (AD)	Original SNP available	NA	NA	NA	-0.00626366	0.00335248	0.0617112
Morning Person (MP)	rs2893787	BICC1	10	60568697	G	A	0.2553	0.0288453	0.00516506	0.000316382	3.5e-08		Alzheimer's disease (AD)	Original SNP available	NA	NA	NA	-0.00314826	0.00238069	0.18603
Morning Person (MP)	rs4752593	ATE1	10	123536490	G	C	0.371575	0.0265676	0.00468542	0.000329636	9.8e-09		Alzheimer's disease (AD)	Original SNP available	NA	NA	NA	0.000499125	0.00219835	0.820389
Morning Person (MP)	rs6599694	RP11-282I1.1	10	125124884	G	T	0.656185	0.0266711	0.00476984	0.000320969	2.1e-08		Alzheimer's disease (AD)	Original SNP available	NA	NA	NA	0.00257127	0.00220834	0.244284
Morning Person (MP)	rs72632979	SOX6	11	16615883	A	G	0.828665	0.0346051	0.00599706	0.000340044	4e-09		Alzheimer's disease (AD)	Original SNP available	NA	NA	NA	-0.000231028	0.00282308	0.934778
Morning Person (MP)	rs10501087	BDNF-AS	11	27670108	C	T	0.200548	0.0346935	0.00562434	0.000385955	5.4e-10		Alzheimer's disease (AD)	Original SNP available	NA	NA	NA	0.00346347	0.00254116	0.172898
Morning Person (MP)	rs512647	MPPED2/ RP4-710M3.2	11	30445366	C	G	0.443631	0.0244887	0.00453866	0.000296037	4.2e-08		Alzheimer's disease (AD)	Original SNP available	NA	NA	NA	0.00294204	0.00212492	0.166193
Morning Person (MP)	rs11032362	FBXO3/ CD59	11	33759092	A	G	0.090841	0.0672744	0.0078366	0.000747569	7.3e-18		Alzheimer's disease (AD)	Original SNP available	NA	NA	NA	0.00150576	0.00357838	0.673906
Morning Person (MP)	rs11229543	ZFP91/ CNTF	11	58370698	G	A	0.759944	0.033727	0.00527519	0.00041503	1.1e-10		Alzheimer's disease (AD)	Original SNP available	NA	NA	NA	-0.00623539	0.0024574	0.0111683
Morning Person (MP)	rs4936291	ZBTB16	11	114009982	G	A	0.389396	0.0276435	0.00474862	0.000363385	9.4e-09		Alzheimer's disease (AD)	Original SNP available	NA	NA	NA	0.0054168	0.00541734	0.317359
Morning Person (MP)	rs73606718	C11orf63	11	122814474	G	A	0.879064	0.040119	0.00691498	0.000342221	5.7e-09		Alzheimer's disease (AD)	Original SNP available	NA	NA	NA	-0.00344894	0.00328697	0.29405
Morning Person (MP)	rs2467109	RP11-114G22.1	12	23064038	A	T	0.281911	0.0276799	0.00501668	0.000310205	3.9e-08		Alzheimer's disease (AD)	Original SNP available	NA	NA	NA	0.00193773	0.00242147	0.423577
Morning Person (MP)	rs7302062	SOX5	12	24065752	T	C	0.55303	0.0317771	0.00453388	0.000499213	5.2e-12		Alzheimer's disease (AD)	Original SNP available	NA	NA	NA	-0.00284732	0.00213316	0.181945
Morning Person (MP)	rs7308565	NA	12	34018179	T	C	0.400606	0.0319509	0.00464272	0.00049026	6.6e-12		Alzheimer's disease (AD)	Original SNP available	NA	NA	NA	-0.00191086	0.00240144	0.4262
Morning Person (MP)	rs7316768	NA	12	38033268	G	T	0.597626	0.0275657	0.00460339	0.00036545	3.1e-09		Alzheimer's disease (AD)	Original SNP available	NA	NA	NA	-0.000538288	0.00230493	0.815344
Morning Person (MP)	rs7313852	NA	12	38908389	G	A	0.564644	0.0477061	0.00455758	0.00111891	3.8e-25		Alzheimer's disease (AD)	Original SNP available	NA	NA	NA	-0.00203246	0.00212912	0.339778
Morning Person (MP)	rs11174781	NA	12	63516126	T	C	0.877633	0.0475212	0.00687518	0.000485045	3.9e-12		Alzheimer's disease (AD)	Original SNP available	NA	NA	NA	-0.00328772	0.00331783	0.321723
Morning Person (MP)	rs7959983	NA	12	90452978	C	T	0.404163	0.0318282	0.00457585	0.000487908	4.7e-12		Alzheimer's disease (AD)	Original SNP available	NA	NA	NA	0.00144676	0.00215339	0.501678
Morning Person (MP)	rs7304278	RFX4/ RP11-144F15.1	12	106989915	G	A	0.725038	0.0327762	0.00506843	0.000428332	9.6e-11		Alzheimer's disease (AD)	Original SNP available	NA	NA	NA	0.000867092	0.00237857	0.715452
Morning Person (MP)	rs9597241	NA	13	56281271	A	C	0.811186	0.0322479	0.00579356	0.000318557	2.7e-08		Alzheimer's disease (AD)	Original SNP available	NA	NA	NA	0.00331184	0.00278743	0.23478
Morning Person (MP)	rs9573971	CLN5/ FBXL3	13	77568732	A	G	0.966149	0.108483	0.0124737	0.000769784	4.9e-18		Alzheimer's disease (AD)	Original SNP available	NA	NA	NA	-0.00770027	0.00571109	0.177561
Morning Person (MP)	rs11841335	GPC6	13	94105884	G	A	0.746028	0.0283759	0.00518535	0.00030512	4e-08		Alzheimer's disease (AD)	Original SNP available	NA	NA	NA	-0.000626357	0.00259964	0.809601
Morning Person (MP)	rs10149448	NA	14	84253271	A	G	0.603659	0.0272319	0.00461608	0.000354851	5.6e-09		Alzheimer's disease (AD)	Original SNP available	NA	NA	NA	0.00360488	0.00214112	0.0922509
Morning Person (MP)	rs12927162	RP11-297L17.6/ CASC16	16	52684916	A	G	0.721652	0.0459823	0.00503141	0.000849429	2e-20		Alzheimer's disease (AD)	Original SNP available	NA	NA	NA	0.00312957	0.00240815	0.193748
Morning Person (MP)	rs1421085	FTO	16	53800954	C	T	0.40313	0.0416273	0.00459528	0.000833895	1.8e-19		Alzheimer's disease (AD)	Original SNP available	NA	NA	NA	0.0022304	0.00214691	0.298855
Morning Person (MP)	rs62046253	NA	16	60644621	T	C	0.344161	0.0299674	0.00473879	0.000405403	1.4e-10		Alzheimer's disease (AD)	Original SNP available	NA	NA	NA	-0.000671369	0.0022194	0.762271
Morning Person (MP)	rs11645898	NA	16	72229532	T	C	0.832897	0.0356701	0.00604233	0.000354172	1.8e-09		Alzheimer's disease (AD)	Original SNP available	NA	NA	NA	0.00662182	0.00277711	0.0171056
Morning Person (MP)	rs2518022	PER1/ RP11-599B13.6	17	8057367	T	C	0.0835266	0.0626693	0.00813849	0.000601291	7.6e-15		Alzheimer's disease (AD)	Original SNP available	NA	NA	NA	0.00845582	0.00340016	0.0128865
Morning Person (MP)	rs3760185	RASD1	17	17401736	C	T	0.751597	0.0371222	0.00527711	0.000514564	2.1e-12		Alzheimer's disease (AD)	Original SNP available	NA	NA	NA	0.00321323	0.00259361	0.215382
Morning Person (MP)	rs72829936	RASL10B	17	34060115	A	G	0.163951	0.0352298	0.00610979	0.000340248	5.5e-09		Alzheimer's disease (AD)	Original SNP available	NA	NA	NA	-0.00218152	0.00283145	0.441028
Morning Person (MP)	rs35653190	RP11-6N17.10	17	46077967	C	T	0.771778	0.0303562	0.00540798	0.00032462	2e-08		Alzheimer's disease (AD)	Original SNP available	NA	NA	NA	0.00103838	0.00254437	0.683195
Morning Person (MP)	rs17682747	TANC2	17	61181112	A	G	0.232519	0.0305453	0.00534573	0.000333	8.7e-09		Alzheimer's disease (AD)	Original SNP available	NA	NA	NA	-0.0019018	0.00251619	0.449756
Morning Person (MP)	rs2949923	PITPNC1	17	65475228	G	A	0.461345	0.0265539	0.0045291	0.000350448	4.2e-09		Alzheimer's disease (AD)	Original SNP available	NA	NA	NA	0.00461945	0.00211724	0.0291223
Morning Person (MP)	rs62082401	C18orf42	18	5186019	G	C	0.190601	0.0433691	0.00574168	0.000580335	1.2e-14		Alzheimer's disease (AD)	Original SNP available	NA	NA	NA	-0.000370084	0.00261168	0.887314
Morning Person (MP)	rs1013987	RP11-958F21.3	18	22630836	C	T	0.594513	0.0269902	0.00460117	0.000351221	4.5e-09		Alzheimer's disease (AD)	Original SNP available	NA	NA	NA	0.000315933	0.00218262	0.884909
Morning Person (MP)	rs4419127	NOL4	18	31663654	A	G	0.664926	0.0341313	0.00478687	0.000519098	5.7e-13		Alzheimer's disease (AD)	Original SNP available	NA	NA	NA	-0.00162109	0.00223	0.46726
Morning Person (MP)	rs12969848	NA	18	38152835	T	C	0.529707	0.0362004	0.00452995	0.000652921	2.6e-15		Alzheimer's disease (AD)	Original SNP available	NA	NA	NA	-0.000544248	0.00211952	0.797349
Morning Person (MP)	rs9962650	RP11-214L13.1/ CTD-2008L17.1/ MALT1/ RP11-126O1.4	18	53574043	G	C	0.423204	0.0263905	0.00457013	0.000340014	5.8e-09		Alzheimer's disease (AD)	Original SNP available	NA	NA	NA	0.00264482	0.00216963	0.222837
Morning Person (MP)	rs9964420	SEC11C	18	56824041	C	A	0.695679	0.0406117	0.0049227	0.00069835	2.4e-16		Alzheimer's disease (AD)	Original SNP available	NA	NA	NA	-0.00439815	0.00232169	0.0581755
Morning Person (MP)	rs11152350	ZCCHC2	18	60240352	C	A	0.529018	0.0279869	0.00451706	0.000390314	6.4e-10		Alzheimer's disease (AD)	Original SNP available	NA	NA	NA	-0.000617943	0.00211518	0.770174
Morning Person (MP)	rs9636202	PGPEP1/ RN7SL513P	19	18449238	G	A	0.733926	0.0281132	0.00512565	0.000308678	2.7e-08		Alzheimer's disease (AD)	Original SNP available	NA	NA	NA	0.004133	0.00243511	0.0896491
Morning Person (MP)	rs11670534	AC011484.1/ PNMAL2/ PPP5D1	19	47003906	C	T	0.834403	0.0328734	0.00608396	0.00029864	4.7e-08		Alzheimer's disease (AD)	Original SNP available	NA	NA	NA	-0.00121129	0.00298918	0.685311
Morning Person (MP)	rs78095690	NA	20	16239683	C	T	0.435749	0.0275925	0.00456112	0.000374387	1.1e-09		Alzheimer's disease (AD)	Original SNP available	NA	NA	NA	0.000486016	0.00212341	0.818959
Morning Person (MP)	rs2072727	PABPC1L/ YWHAB	20	43538733	T	C	0.4361	0.0278367	0.0045507	0.000381113	5.6e-10		Alzheimer's disease (AD)	Original SNP available	NA	NA	NA	0.00321749	0.0021318	0.131227
Morning Person (MP)	rs139911	TNRC6B	22	40704052	C	T	0.42411	0.0377065	0.00457846	0.000694513	2.2e-16		Alzheimer's disease (AD)	Original SNP available	NA	NA	NA	-0.00178051	0.00213833	0.405035
Morning Person (MP)	rs4822107	TCF20	22	42704834	A	G	0.505732	0.0278435	0.00453576	0.000387579	8.7e-10		Alzheimer's disease (AD)	Original SNP available	NA	NA	NA	0.00121871	0.00213081	0.567358
Insomnia (INS)	rs77217059	LINC01122	2	58989880	G	A	0.8698	0.0416557	0.007246	0.000393015	8.756e-09		Alzheimer's disease (AD)	Original SNP available	NA	NA	NA	0.00137965	0.00306659	0.652783
Insomnia (INS)	rs11693221	MEIS1/ AC007392.3	2	66799986	T	C	0.0467	0.123102	0.01265	0.0013493	3.141e-22		Alzheimer's disease (AD)	Original SNP available	NA	NA	NA	0.00116678	0.00542787	0.829797
Insomnia (INS)	rs55683518	NA	2	147484316	T	G	0.5805	0.0293258	0.005322	0.000418856	3.551e-08		Alzheimer's disease (AD)	Original SNP available	NA	NA	NA	0.00181034	0.00219212	0.408896
Insomnia (INS)	rs1456193	RP11-384F7.2/ LSAMP	3	117637697	C	T	0.8072	0.0373904	0.006676	0.000435149	2.13e-08		Alzheimer's disease (AD)	Original SNP available	NA	NA	NA	-0.00114673	0.00271037	0.672231
Insomnia (INS)	rs77960	RP11-6N13.1	5	103964585	A	G	0.3161	0.0324672	0.005429	0.00045576	1.658e-09		Alzheimer's disease (AD)	Original SNP available	NA	NA	NA	-0.000608598	0.00228435	0.789915
Insomnia (INS)	rs6938026	CUL9/ RP3-330M21.5	6	43185733	G	A	0.173	0.0372958	0.006239	0.000398017	2.718e-09		Alzheimer's disease (AD)	Original SNP available	NA	NA	NA	-0.00109226	0.00262777	0.677659
Insomnia (INS)	rs370771	NA	6	105398086	T	G	0.5308	0.0345914	0.005121	0.000596014	1.475e-11		Alzheimer's disease (AD)	Original SNP available	NA	NA	NA	-0.00360542	0.00211719	0.0885811
Insomnia (INS)	rs6984111	MSRA	8	10211788	C	T	0.172	0.0430595	0.007393	0.000528113	4.254e-09		Alzheimer's disease (AD)	Original SNP available	NA	NA	NA	-0.00737504	0.00288851	0.0106726
Insomnia (INS)	rs4073582	CNIH2/ YIF1A/ RP11-867G23.3	11	66050712	G	A	0.6382	0.0311811	0.005319	0.000448992	4.667e-09		Alzheimer's disease (AD)	Original SNP available	NA	NA	NA	-0.000857643	0.00223099	0.700665
Insomnia (INS)	rs9576155	SUPT20H	13	37600284	A	G	0.325	0.0305292	0.005384	0.000408929	9.264e-09		Alzheimer's disease (AD)	Original SNP available	NA	NA	NA	0.00051729	0.00223734	0.817154
Insomnia (INS)	rs6561715	NA	13	53888526	T	A	0.3628	0.0372958	0.005302	0.000643121	1.709e-12		Alzheimer's disease (AD)	Original SNP available	NA	NA	NA	-0.000901856	0.00219119	0.680646
Insomnia (INS)	rs4986172	ACBD4	17	43216281	T	C	0.3797	0.0372958	0.005357	0.000655227	5.204e-12		Alzheimer's disease (AD)	Original SNP available	NA	NA	NA	-0.00215391	0.00216339	0.319437
Insomnia (INS)	rs7228159	TCF4	18	53104253	A	T	0.335	0.0295588	0.005354	0.000389287	4.081e-08		Alzheimer's disease (AD)	Original SNP available	NA	NA	NA	0.00421578	0.00221723	0.0572531
Multisite chronic pain (MCP)	rs10888692	FAF1	1	50991473	G	C	0.431919	0.0143259	0.0024546	0.000100713	5.3e-09		Alzheimer's disease (AD)	Original SNP available	NA	NA	NA	-0.013	0.0155	0.4013
Multisite chronic pain (MCP)	rs197441	FAM212B	1	112283655	G	A	0.382051	0.0153627	0.00251156	0.000111439	9.5e-10		Alzheimer's disease (AD)	Original SNP available	NA	NA	NA	-0.0112	0.0159	0.4803
Multisite chronic pain (MCP)	rs12069226	NA	1	243229308	T	C	0.320038	0.015901	0.00264167	0.000110044	1.8e-09		Alzheimer's disease (AD)	Original SNP available	NA	NA	NA	0.0289	0.0245	0.2384
Multisite chronic pain (MCP)	rs1434074	CTNNA2	2	80711752	T	A	0.747217	0.0155343	0.00283399	9.11608e-05	4.2e-08		Alzheimer's disease (AD)	Original SNP available	NA	NA	NA	0.0065	0.0192	0.7371
Multisite chronic pain (MCP)	rs7628207	GMPPB/ AMIGO3/ RNF123	3	49754970	T	C	0.177016	0.0195319	0.00318241	0.000111153	8.4e-10		Alzheimer's disease (AD)	Original SNP available	NA	NA	NA	0.0027	0.0212	0.8989
Multisite chronic pain (MCP)	rs62263345	BBX	3	107252190	G	A	0.137817	0.0214531	0.0035429	0.000109374	1.4e-09		Alzheimer's disease (AD)	Original SNP available	NA	NA	NA	0.0542	0.0237	0.02197
Multisite chronic pain (MCP)	rs6770476	STAG1	3	136073920	T	C	0.28931	0.0153908	0.00268094	9.74083e-05	9.4e-09		Alzheimer's disease (AD)	Original SNP available	NA	NA	NA	0.044	0.0169	0.009205
Multisite chronic pain (MCP)	rs13135092	SLC39A8	4	103198082	G	A	0.082528	0.0327828	0.00443738	0.000162748	1.5e-13		Alzheimer's disease (AD)	Original SNP available	NA	NA	NA	0.049	0.0295	0.09645
Multisite chronic pain (MCP)	rs13136239	MAML3	4	140908755	G	A	0.655021	0.0141059	0.00256094	8.99248e-05	3.6e-08		Alzheimer's disease (AD)	Original SNP available	NA	NA	NA	0.0032	0.0164	0.847
Multisite chronic pain (MCP)	rs6869446	NA	5	65570607	C	T	0.384411	0.0143645	0.00250261	9.76557e-05	9.5e-09		Alzheimer's disease (AD)	Original SNP available	NA	NA	NA	0.0059	0.0159	0.7112
Multisite chronic pain (MCP)	rs17474406	CEP120/ KRT8P33	5	122732342	A	G	0.019761	0.0491806	0.00880977	9.37041e-05	2.4e-08		Alzheimer's disease (AD)	Original SNP available	NA	NA	NA	0.1037	0.0543	0.05595
Multisite chronic pain (MCP)	rs11751591	NA	6	33794215	G	A	0.847175	0.0214053	0.00338958	0.000118642	2.7e-10		Alzheimer's disease (AD)	Original SNP available	NA	NA	NA	0.0141	0.022	0.5207
Multisite chronic pain (MCP)	rs6926377	UTRN	6	145105354	C	A	0.292822	0.0154511	0.00267711	9.88738e-05	7.9e-09		Alzheimer's disease (AD)	Original SNP available	NA	NA	NA	0.0004	0.0169	0.9788
Multisite chronic pain (MCP)	rs10259354	SDK1	7	3487414	G	A	0.306232	0.0146793	0.00264917	9.15599e-05	3e-08		Alzheimer's disease (AD)	Original SNP available	NA	NA	NA	0.0066	0.0173	0.7045
Multisite chronic pain (MCP)	rs7798894	SP4	7	21552995	A	T	0.288463	0.015261	0.00269861	9.56057e-05	1.6e-08		Alzheimer's disease (AD)	Original SNP available	NA	NA	NA	-0.0078	0.0174	0.656
Multisite chronic pain (MCP)	rs6966540	DYNC1I1	7	95727967	C	T	0.372844	0.0139057	0.00251636	9.04312e-05	3.3e-08		Alzheimer's disease (AD)	Original SNP available	NA	NA	NA	-0.0143	0.0166	0.3878
Multisite chronic pain (MCP)	rs12537376	FOXP2	7	114025053	A	G	0.608981	0.0150788	0.00250452	0.000108284	1.7e-09		Alzheimer's disease (AD)	Original SNP available	NA	NA	NA	-0.0076	0.0162	0.6412
Multisite chronic pain (MCP)	rs11786084	NA	8	142651709	A	G	0.333578	0.0144791	0.00259101	9.32094e-05	2.3e-08		Alzheimer's disease (AD)	Original SNP available	NA	NA	NA	-0.0221	0.0171	0.1965
Multisite chronic pain (MCP)	rs10992729	Y	9	96181075	C	T	0.667679	0.0157618	0.00258764	0.000110247	1.1e-09		Alzheimer's disease (AD)	Original SNP available	NA	NA	NA	0.0174	0.0164	0.2895
Multisite chronic pain (MCP)	rs6478241	ASTN2	9	119252629	A	G	0.364798	0.0149283	0.00251948	0.00010328	3.1e-09		Alzheimer's disease (AD)	Original SNP available	NA	NA	NA	-0.0003	0.016	0.9829
Multisite chronic pain (MCP)	rs2183271	MLLT10	10	21957229	C	T	0.359249	0.0140394	0.00253689	9.07428e-05	3.1e-08		Alzheimer's disease (AD)	Original SNP available	NA	NA	NA	-0.0073	0.0166	0.6621
Multisite chronic pain (MCP)	rs11599236	SORCS3	10	106454672	T	C	0.590893	0.0137892	0.00249503	9.19293e-05	3.3e-08		Alzheimer's disease (AD)	Original SNP available	NA	NA	NA	0.0076	0.0163	0.6402
Multisite chronic pain (MCP)	rs117829627	KNDC1	10	134973637	T	C	0.268654	0.0152286	0.00275862	9.1131e-05	3.4e-08		Alzheimer's disease (AD)	Original SNP available	NA	NA	NA	-0.029	0.0182	0.1123
Multisite chronic pain (MCP)	rs61883178	SOX6	11	16317779	A	C	0.166516	0.0207943	0.00326734	0.000120025	2e-10		Alzheimer's disease (AD)	Original SNP available	NA	NA	NA	0.0528	0.0198	0.007797
Multisite chronic pain (MCP)	rs1443914	NA	13	53917230	T	C	0.471983	0.0162156	0.00243609	0.00013106	2.8e-11		Alzheimer's disease (AD)	Original SNP available	NA	NA	NA	-0.0048	0.0159	0.7644
Multisite chronic pain (MCP)	rs2006281	CTD-2134A5.4/ LINC00637	14	104327732	C	T	0.496931	0.0134934	0.0024458	9.10325e-05	3.4e-08		Alzheimer's disease (AD)	Original SNP available	NA	NA	NA	-0.0038	0.0165	0.8164
Multisite chronic pain (MCP)	rs2386584	VPS33B/ PRC1	15	91539572	G	T	0.385382	0.0166445	0.00250006	0.000131241	2.8e-11		Alzheimer's disease (AD)	Original SNP available	NA	NA	NA	0.0266	0.0156	0.08902
Multisite chronic pain (MCP)	rs285026	NA	16	77100089	T	G	0.569404	0.0137932	0.00245488	9.32933e-05	1.9e-08		Alzheimer's disease (AD)	Original SNP available	NA	NA	NA	-0.0097	0.0154	0.529
Multisite chronic pain (MCP)	rs9899380	NMT1	17	43173131	C	G	0.426767	0.0139204	0.00247158	9.48103e-05	1.8e-08		Alzheimer's disease (AD)	Original SNP available	NA	NA	NA	0.0015	0.0157	0.9227
Multisite chronic pain (MCP)	rs11079993	snoZ178	17	50301552	T	G	0.381495	0.017286	0.00251042	0.00014101	5.7e-12		Alzheimer's disease (AD)	Original SNP available	NA	NA	NA	0.0064	0.0165	0.6995
Multisite chronic pain (MCP)	rs62098013	DCC	18	50863861	A	G	0.362587	0.0168595	0.00255242	0.000131387	4e-11		Alzheimer's disease (AD)	Original SNP available	NA	NA	NA	-0.025	0.0164	0.1264
Multisite chronic pain (MCP)	rs2424245	SLC24A3	20	19649716	C	T	0.874375	0.0230271	0.00367577	0.000116488	3.7e-10		Alzheimer's disease (AD)	Original SNP available	NA	NA	NA	-0.0036	0.0241	0.8826
Sleep duration (SD)	rs915416	NA	1	34731984	C	G	0.289947	0.0192587	0.00249452	0.000152719	9.9e-15		Amyotrophic lateral sclerosis (ALS)	Original SNP available	NA	NA	NA	0.0024	0.0193	0.8997
Sleep duration (SD)	rs269054	DAB1	1	57864304	A	T	0.422076	0.0136431	0.00229327	9.08066e-05	2.1e-09		Amyotrophic lateral sclerosis (ALS)	Original SNP available	NA	NA	NA	0.0121	0.0178	0.4981
Sleep duration (SD)	rs61796569	PDE4B	1	66476437	T	C	0.269583	0.0154442	0.00256443	9.39343e-05	1.5e-09		Amyotrophic lateral sclerosis (ALS)	Original SNP available	NA	NA	NA	-0.0095	0.0199	0.6343
Sleep duration (SD)	rs12567114	NA	1	98527951	A	G	0.275802	0.0148307	0.0025403	8.78634e-05	4.3e-09		Amyotrophic lateral sclerosis (ALS)	Original SNP available	NA	NA	NA	0.0057	0.0196	0.7701
Sleep duration (SD)	rs62120041	NA	2	9185564	T	C	0.933902	0.0261113	0.00457497	8.41737e-05	9.6e-09		Amyotrophic lateral sclerosis (ALS)	Original SNP available	NA	NA	NA	0.0219	0.0352	0.5335
Sleep duration (SD)	rs374153	SLC8A1-AS1	2	40382712	C	T	0.158085	0.0176119	0.00310308	8.2566e-05	9.1e-09		Amyotrophic lateral sclerosis (ALS)	Original SNP available	NA	NA	NA	0.018	0.0246	0.4628
Sleep duration (SD)	rs75539574	LINC01122	2	58871658	C	A	0.085792	0.0362482	0.00406522	0.000206108	6.9e-19		Amyotrophic lateral sclerosis (ALS)	Original SNP available	NA	NA	NA	-0.0431	0.0318	0.1758
Sleep duration (SD)	rs75892241	NA	2	58924285	C	A	0.086977	0.0359112	0.00404818	0.000204822	1.1e-18		Amyotrophic lateral sclerosis (ALS)	Original SNP available	NA	NA	NA	-0.0434	0.0319	0.1736
Sleep duration (SD)	rs72804080	NA	2	59358659	G	A	0.149928	0.0177935	0.00319642	8.07033e-05	2.9e-08		Amyotrophic lateral sclerosis (ALS)	Original SNP available	NA	NA	NA	0.0096	0.0256	0.7069
Sleep duration (SD)	rs7556815	NA	2	114085785	A	G	0.219144	0.0407248	0.00274023	0.000567608	1.3e-49		Amyotrophic lateral sclerosis (ALS)	Original SNP available	NA	NA	NA	-0.0071	0.0212	0.7375
Sleep duration (SD)	rs35662245	NA	2	147583187	A	T	0.338744	0.0145968	0.00239263	9.54523e-05	1.4e-09		Amyotrophic lateral sclerosis (ALS)	Original SNP available	NA	NA	NA	-0.0238	0.0189	0.208
Sleep duration (SD)	rs11885663	AC010127.3/ SCN1A	2	166944004	T	C	0.247809	0.0162176	0.00261811	9.80502e-05	8.6e-10		Amyotrophic lateral sclerosis (ALS)	Original SNP available	NA	NA	NA	0.0157	0.02	0.4326
Sleep duration (SD)	rs10173260	MAP2	2	210377845	C	T	0.606235	0.0128368	0.00231322	7.86723e-05	2.9e-08		Amyotrophic lateral sclerosis (ALS)	Original SNP available	NA	NA	NA	-0.0144	0.0181	0.4271
Sleep duration (SD)	rs112230981	ERC2	3	55879269	A	G	0.94984	0.0315275	0.00522787	9.47146e-05	2.2e-09		Amyotrophic lateral sclerosis (ALS)	Original SNP available	NA	NA	NA	0.0495	0.0472	0.2939
Sleep duration (SD)	rs17732997	NA	3	70470834	C	G	0.569098	0.0129345	0.0022882	8.20531e-05	1.2e-08		Amyotrophic lateral sclerosis (ALS)	Original SNP available	NA	NA	NA	-0.0052	0.018	0.7741
Sleep duration (SD)	rs7644809	LINC00635	3	107564459	T	C	0.421606	0.0130621	0.00230148	8.32121e-05	1.6e-08		Amyotrophic lateral sclerosis (ALS)	Original SNP available	NA	NA	NA	-0.0198	0.0179	0.2684
Sleep duration (SD)	rs13088093	PPP2R3A	3	135838598	G	T	0.336317	0.0162722	0.00240235	0.000118204	7e-12		Amyotrophic lateral sclerosis (ALS)	Original SNP available	NA	NA	NA	0.0224	0.0188	0.2332
Sleep duration (SD)	rs2192528	NA	4	18327896	A	G	0.480065	0.0133687	0.0022692	8.9219e-05	2.7e-09		Amyotrophic lateral sclerosis (ALS)	Original SNP available	NA	NA	NA	-0.0004	0.0178	0.9828
Sleep duration (SD)	rs17427571	RNU5A-2P	4	82254908	A	G	0.684313	0.0138255	0.00243544	8.25854e-05	1.3e-08		Amyotrophic lateral sclerosis (ALS)	Original SNP available	NA	NA	NA	-0.0206	0.0189	0.2759
Sleep duration (SD)	rs35531607	NA	4	92533225	C	T	0.474083	0.0128402	0.00227278	8.22139e-05	1.5e-08		Amyotrophic lateral sclerosis (ALS)	Original SNP available	NA	NA	NA	-0.0289	0.0177	0.1029
Sleep duration (SD)	rs13109404	BANK1/ MTND5P5/ RP11-498M5.2	4	102896591	T	G	0.928024	0.0312035	0.00440829	0.000130072	1.4e-12		Amyotrophic lateral sclerosis (ALS)	Original SNP available	NA	NA	NA	-0.079	0.037	0.03299
Sleep duration (SD)	rs365663	SLC6A3	5	1428883	A	G	0.545963	0.0146291	0.00227857	0.000106101	1e-10		Amyotrophic lateral sclerosis (ALS)	Original SNP available	NA	NA	NA	0.0096	0.018	0.5921
Sleep duration (SD)	rs465700	NA	5	3126493	C	G	0.107834	0.0225148	0.00367362	9.75366e-05	1.4e-09		Amyotrophic lateral sclerosis (ALS)	Original SNP available	NA	NA	NA	0.0303	0.0291	0.2975
Sleep duration (SD)	rs56372231	PAM	5	102321905	T	C	0.334093	0.0169439	0.00239981	0.000127743	2.2e-12		Amyotrophic lateral sclerosis (ALS)	Original SNP available	NA	NA	NA	-0.0313	0.019	0.09909
Sleep duration (SD)	rs11567976	CDC25C	5	137654218	T	C	0.570908	0.0128042	0.00228516	8.03251e-05	2.1e-08		Amyotrophic lateral sclerosis (ALS)	Original SNP available	NA	NA	NA	-0.0195	0.0177	0.2725
Sleep duration (SD)	rs151014368	NA	5	176751059	A	G	0.206258	0.0160924	0.00281958	8.47934e-05	9.1e-09		Amyotrophic lateral sclerosis (ALS)	Original SNP available	NA	NA	NA	-0.0261	0.0216	0.2268
Sleep duration (SD)	rs34556183	SCAND3	6	28584775	A	G	0.719606	0.0169228	0.00252323	0.000115568	2.3e-11		Amyotrophic lateral sclerosis (ALS)	Original SNP available	NA	NA	NA	-0.0052	0.0202	0.7988
Sleep duration (SD)	rs113113059	CUL9	6	43160375	T	C	0.78	0.0161406	0.00273732	8.94101e-05	8.4e-09		Amyotrophic lateral sclerosis (ALS)	Original SNP available	NA	NA	NA	-0.0345	0.0216	0.1097
Sleep duration (SD)	rs9382445	NA	6	54937974	T	C	0.62305	0.014536	0.00233387	9.92491e-05	4.8e-10		Amyotrophic lateral sclerosis (ALS)	Original SNP available	NA	NA	NA	0.0049	0.0182	0.7883
Sleep duration (SD)	rs2231265	PNRC1/ RP11-63L7.5	6	89790201	G	A	0.772289	0.014955	0.00269917	7.86623e-05	2.7e-08		Amyotrophic lateral sclerosis (ALS)	Original SNP available	NA	NA	NA	-0.0543	0.021	0.009638
Sleep duration (SD)	rs9345234	NA	6	93162639	C	A	0.578016	0.0130117	0.00229893	8.25912e-05	1.8e-08		Amyotrophic lateral sclerosis (ALS)	Original SNP available	NA	NA	NA	0.0002	0.0178	0.9928
Sleep duration (SD)	rs34731055	MAD1L1	7	2106928	T	C	0.18089	0.0194603	0.00294778	0.000112224	3.7e-11		Amyotrophic lateral sclerosis (ALS)	Original SNP available	NA	NA	NA	0.0272	0.0219	0.2151
Sleep duration (SD)	rs2079070	FOXP2	7	114126432	C	G	0.264613	0.0175475	0.00256638	0.000119836	7.5e-12		Amyotrophic lateral sclerosis (ALS)	Original SNP available	NA	NA	NA	-0.0047	0.0198	0.8133
Sleep duration (SD)	rs7806045	CHCHD3	7	132610266	T	C	0.754703	0.0147916	0.00262577	8.10081e-05	1.4e-08		Amyotrophic lateral sclerosis (ALS)	Original SNP available	NA	NA	NA	0.0212	0.0211	0.3135
Sleep duration (SD)	rs4841498	AF131215.5/ XKR6/ AF131215.3	8	10985432	C	T	0.48696	0.0139954	0.00226922	9.7869e-05	1.2e-09		Amyotrophic lateral sclerosis (ALS)	Original SNP available	NA	NA	NA	0.0259	0.0177	0.1428
Sleep duration (SD)	rs73219758	SGCZ	8	14279446	G	A	0.708064	0.0164012	0.00249526	0.000111209	5.6e-11		Amyotrophic lateral sclerosis (ALS)	Original SNP available	NA	NA	NA	0.0375	0.0196	0.05551
Sleep duration (SD)	rs10973207	NA	9	37100525	T	G	0.157677	0.0204339	0.00312394	0.000110912	6e-11		Amyotrophic lateral sclerosis (ALS)	Original SNP available	NA	NA	NA	-0.0365	0.026	0.1609
Sleep duration (SD)	rs1776776	ARRDC1	9	140497072	T	C	0.873832	0.019963	0.00341071	8.78737e-05	4.9e-09		Amyotrophic lateral sclerosis (ALS)	Original SNP available	NA	NA	NA	0.0039	0.0265	0.8823
Sleep duration (SD)	rs12246842	MLLT10	10	21830580	A	G	0.459815	0.0133949	0.00227425	8.91322e-05	3.9e-09		Amyotrophic lateral sclerosis (ALS)	Original SNP available	NA	NA	NA	-0.0078	0.0181	0.6653
Sleep duration (SD)	rs10761674	EGR2	10	64618340	C	T	0.477334	0.0123329	0.00226591	7.58939e-05	4.2e-08		Amyotrophic lateral sclerosis (ALS)	Original SNP available	NA	NA	NA	0.0031	0.0177	0.859
Sleep duration (SD)	rs11190970	BTRC/ RNU2-59P/ snoU13	10	103128332	G	A	0.798661	0.015379	0.00282318	7.60635e-05	4.6e-08		Amyotrophic lateral sclerosis (ALS)	Original SNP available	NA	NA	NA	0.0131	0.022	0.5503
Sleep duration (SD)	rs7915425	NA	10	125016501	T	C	0.174682	0.0190638	0.00298959	0.00010479	2e-10		Amyotrophic lateral sclerosis (ALS)	Original SNP available	NA	NA	NA	0.029	0.0223	0.1947
Sleep duration (SD)	rs1517572	RP11-115J23.1	11	28829882	C	A	0.580536	0.0146443	0.00229467	0.000104446	1.5e-10		Amyotrophic lateral sclerosis (ALS)	Original SNP available	NA	NA	NA	0.0025	0.018	0.8889
Sleep duration (SD)	rs4592416	HSD17B12	11	43800474	G	A	0.464407	0.0146828	0.0022701	0.000107246	9.3e-11		Amyotrophic lateral sclerosis (ALS)	Original SNP available	NA	NA	NA	-0.0119	0.0178	0.5054
Sleep duration (SD)	rs11039544	PTPRJ	11	48173412	G	A	0.837779	0.018389	0.00307361	9.19142e-05	1.9e-09		Amyotrophic lateral sclerosis (ALS)	Original SNP available	NA	NA	NA	0.0181	0.0234	0.44
Sleep duration (SD)	rs174560	FADS2/ FADS1/ MIR1908	11	61581764	C	T	0.314215	0.0135751	0.00243675	7.94202e-05	2.8e-08		Amyotrophic lateral sclerosis (ALS)	Original SNP available	NA	NA	NA	0.0134	0.0192	0.4855
Sleep duration (SD)	rs12791153	NA	11	80685181	T	A	0.081089	0.0235481	0.0042169	8.26375e-05	1.9e-08		Amyotrophic lateral sclerosis (ALS)	Original SNP available	NA	NA	NA	-0.0402	0.0332	0.226
Sleep duration (SD)	rs1553132	GRM5	11	88297740	G	A	0.258433	0.0145068	0.00258447	8.06625e-05	2.5e-08		Amyotrophic lateral sclerosis (ALS)	Original SNP available	NA	NA	NA	0.0064	0.0202	0.7501
Sleep duration (SD)	rs1939455	TRPC6	11	101520886	G	T	0.879446	0.0204253	0.00356118	8.84622e-05	1.2e-08		Amyotrophic lateral sclerosis (ALS)	Original SNP available	NA	NA	NA	-0.0067	0.0274	0.8057
Sleep duration (SD)	rs1079727	DRD2	11	113289182	C	T	0.157818	0.0182922	0.00310347	8.89456e-05	5.3e-09		Amyotrophic lateral sclerosis (ALS)	Original SNP available	NA	NA	NA	0.0122	0.0249	0.6252
Sleep duration (SD)	rs3751046	C11orf63/ ATP5F1P5	11	122828342	G	A	0.146493	0.0194129	0.00320818	9.42399e-05	1.1e-09		Amyotrophic lateral sclerosis (ALS)	Original SNP available	NA	NA	NA	0.0434	0.0248	0.08097
Sleep duration (SD)	rs34354917	NA	12	38764559	C	A	0.710472	0.0137464	0.00250081	7.77402e-05	3.9e-08		Amyotrophic lateral sclerosis (ALS)	Original SNP available	NA	NA	NA	-0.009	0.02	0.6535
Sleep duration (SD)	rs4767550	KSR2	12	117951150	G	A	0.414138	0.0143001	0.0023096	9.92313e-05	6.3e-10		Amyotrophic lateral sclerosis (ALS)	Original SNP available	NA	NA	NA	0.0147	0.0183	0.4207
Sleep duration (SD)	rs6575005	NOVA1	14	26954078	T	C	0.757854	0.0155637	0.00264172	8.89034e-05	4.4e-09		Amyotrophic lateral sclerosis (ALS)	Original SNP available	NA	NA	NA	0.0004	0.0209	0.9854
Sleep duration (SD)	rs10483350	RP11-562L8.1	14	29816155	G	A	0.195418	0.017369	0.0028676	9.48669e-05	1.5e-09		Amyotrophic lateral sclerosis (ALS)	Original SNP available	NA	NA	NA	-0.0072	0.0221	0.7435
Sleep duration (SD)	rs61985058	RTN1	14	60233841	T	C	0.143176	0.0185938	0.00322893	8.48258e-05	1.3e-08		Amyotrophic lateral sclerosis (ALS)	Original SNP available	NA	NA	NA	0.033	0.0262	0.2081
Sleep duration (SD)	rs55658675	MAX/ RP11-840I19.3	14	65554638	C	T	0.644938	0.0131415	0.00236892	7.90937e-05	2e-08		Amyotrophic lateral sclerosis (ALS)	Original SNP available	NA	NA	NA	-0.0072	0.0187	0.7008
Sleep duration (SD)	rs11621908	NA	14	78495761	C	T	0.917141	0.0240951	0.00416298	8.82395e-05	5.6e-09		Amyotrophic lateral sclerosis (ALS)	Original SNP available	NA	NA	NA	0.0049	0.0316	0.8774
Sleep duration (SD)	rs8038326	SEMA6D	15	47989799	A	G	0.72691	0.0159204	0.0025407	0.000100629	2.8e-10		Amyotrophic lateral sclerosis (ALS)	Original SNP available	NA	NA	NA	-0.0119	0.0197	0.5463
Sleep duration (SD)	rs3095508	RBFOX1/ RP11-420N3.2	16	6550400	C	A	0.593529	0.0153518	0.00230437	0.000113716	3.1e-11		Amyotrophic lateral sclerosis (ALS)	Original SNP available	NA	NA	NA	0.0165	0.0181	0.362
Sleep duration (SD)	rs11643715	PRKCB	16	23909538	G	C	0.290942	0.013895	0.00249658	7.96591e-05	3.2e-08		Amyotrophic lateral sclerosis (ALS)	Original SNP available	NA	NA	NA	0.0026	0.0193	0.8922
Sleep duration (SD)	rs9937053	FTO	16	53799507	G	A	0.576695	0.0169348	0.00229041	0.00014002	1.2e-13		Amyotrophic lateral sclerosis (ALS)	Original SNP available	NA	NA	NA	0.0235	0.0179	0.1889
Sleep duration (SD)	rs7198661	NA	16	56090428	T	C	0.502318	0.0133829	0.00227449	8.95491e-05	3.9e-09		Amyotrophic lateral sclerosis (ALS)	Original SNP available	NA	NA	NA	0.0303	0.0178	0.08821
Sleep duration (SD)	rs3027234	CTC1	17	8136092	C	T	0.772849	0.0151536	0.00270628	8.06252e-05	2.3e-08		Amyotrophic lateral sclerosis (ALS)	Original SNP available	NA	NA	NA	-0.0203	0.021	0.3335
Sleep duration (SD)	rs205024	SHISA6	17	11227352	T	C	0.383735	0.0138261	0.00232711	9.04125e-05	3.9e-09		Amyotrophic lateral sclerosis (ALS)	Original SNP available	NA	NA	NA	0.0298	0.018	0.09698
Sleep duration (SD)	rs4985887	PDLIM1P2	17	21345958	C	T	0.620562	0.0134483	0.00243319	8.51708e-05	2.5e-08		Amyotrophic lateral sclerosis (ALS)	Original SNP available	NA	NA	NA	-0.0104	0.0267	0.6981
Sleep duration (SD)	rs200787224	KANSL1/ AC217772.1	17	44141908	C	CA	0.774682	0.0155802	0.00270941	8.47414e-05	8.1e-09		Amyotrophic lateral sclerosis (ALS)	Original SNP available	NA	NA	NA	0.0618	0.0671	0.3571
Sleep duration (SD)	rs112252397	EFCAB13	17	45506912	A	AG	0.511143	0.013492	0.00227203	9.09718e-05	3.4e-09		Amyotrophic lateral sclerosis (ALS)	Original SNP available	NA	NA	NA	0.0333	0.0381	0.3826
Sleep duration (SD)	rs12607679	TCF4	18	53059748	T	C	0.737717	0.0201387	0.00259284	0.000156947	8.3e-15		Amyotrophic lateral sclerosis (ALS)	Original SNP available	NA	NA	NA	-0.0225	0.0202	0.2635
Sleep duration (SD)	rs10421649	PIN1/ UBL5/ FBXL12/ CTD-2623N2.11	19	9942262	A	T	0.55697	0.0132975	0.00229462	8.7264e-05	6.9e-09		Amyotrophic lateral sclerosis (ALS)	Original SNP available	NA	NA	NA	0.0211	0.0181	0.2433
Sleep duration (SD)	rs2072727	PABPC1L/ YWHAB	20	43538733	T	C	0.43617	0.0132425	0.00228506	8.62529e-05	7.9e-09		Amyotrophic lateral sclerosis (ALS)	Original SNP available	NA	NA	NA	0.0099	0.0179	0.5818
Short sleep (SS)	rs7524118	NA	1	34736052	C	T	0.708376	0.0057622	0.00105376	1.37181e-05	4.9e-08		Amyotrophic lateral sclerosis (ALS)	Original SNP available	NA	NA	NA	-0.0066	0.0193	0.7334
Short sleep (SS)	rs2186122	NA	1	66470206	T	A	0.561566	0.0056704	0.000972376	1.5833e-05	4.8e-09		Amyotrophic lateral sclerosis (ALS)	Original SNP available	NA	NA	NA	0.0384	0.0178	0.03157
Short sleep (SS)	rs12567114	NA	1	98527951	G	A	0.7246	0.00632465	0.00107682	1.59649e-05	4.1e-09		Amyotrophic lateral sclerosis (ALS)	Original SNP available	NA	NA	NA	-0.0057	0.0196	0.7701
Short sleep (SS)	rs2820313	LMOD1/ RP11-307B6.3	1	201870221	G	A	0.341112	0.00600641	0.00101025	1.62169e-05	2.3e-09		Amyotrophic lateral sclerosis (ALS)	Original SNP available	NA	NA	NA	0.0116	0.0189	0.5405
Short sleep (SS)	rs1380703	NA	2	57941287	G	A	0.383531	0.00676427	0.0010046	2.16363e-05	1.6e-11		Amyotrophic lateral sclerosis (ALS)	Original SNP available	NA	NA	NA	0.0105	0.0185	0.5702
Short sleep (SS)	rs2863957	NA	2	114089551	C	A	0.781508	0.0101896	0.0011609	3.54579e-05	2.6e-18		Amyotrophic lateral sclerosis (ALS)	Original SNP available	NA	NA	NA	0.0075	0.0212	0.7249
Short sleep (SS)	rs2014830	RP11-493K19.3	3	50172397	C	T	0.698128	0.00578646	0.00105038	1.41128e-05	2.7e-08		Amyotrophic lateral sclerosis (ALS)	Original SNP available	NA	NA	NA	-0.0005	0.0189	0.9799
Short sleep (SS)	rs17005118	NA	4	82288564	A	G	0.264936	0.00648249	0.00108701	1.63674e-05	2.5e-09		Amyotrophic lateral sclerosis (ALS)	Original SNP available	NA	NA	NA	0.0171	0.02	0.3924
Short sleep (SS)	rs13107325	SLC39A8	4	103188709	T	C	0.074528	0.0132682	0.0018282	2.42849e-05	2.5e-13		Amyotrophic lateral sclerosis (ALS)	Original SNP available	NA	NA	NA	0.0501	0.0357	0.1604
Short sleep (SS)	rs12518468	NA	5	7249696	C	T	0.328456	0.00588504	0.00102098	1.52785e-05	8.5e-09		Amyotrophic lateral sclerosis (ALS)	Original SNP available	NA	NA	NA	0.0231	0.019	0.224
Short sleep (SS)	rs3776864	PAM	5	102327868	A	C	0.66721	0.00572403	0.00101927	1.45501e-05	1.7e-08		Amyotrophic lateral sclerosis (ALS)	Original SNP available	NA	NA	NA	0.0285	0.0192	0.137
Short sleep (SS)	rs4585442	SMAD5	5	135508381	G	A	0.311023	0.00634685	0.00103625	1.72641e-05	8.1e-10		Amyotrophic lateral sclerosis (ALS)	Original SNP available	NA	NA	NA	0.0239	0.0193	0.2152
Short sleep (SS)	rs2517827	NA	6	29832846	A	C	0.311067	0.00592859	0.00103615	1.50648e-05	5.7e-09		Amyotrophic lateral sclerosis (ALS)	Original SNP available	NA	NA	NA	-0.0125	0.0196	0.523
Short sleep (SS)	rs12661667	USP49	6	41792545	T	C	0.263495	0.00602193	0.00108717	1.4075e-05	2.8e-08		Amyotrophic lateral sclerosis (ALS)	Original SNP available	NA	NA	NA	-0.02	0.0205	0.3295
Short sleep (SS)	rs9367621	HCRTR2	6	55040290	T	A	0.43104	0.00544503	0.000969917	1.45422e-05	1.6e-08		Amyotrophic lateral sclerosis (ALS)	Original SNP available	NA	NA	NA	-0.0145	0.0177	0.4114
Short sleep (SS)	rs9321171	RP1-69D17.4	6	129848635	C	T	0.540122	0.00535425	0.000966062	1.42417e-05	4.2e-08		Amyotrophic lateral sclerosis (ALS)	Original SNP available	NA	NA	NA	0.0097	0.0178	0.585
Short sleep (SS)	rs11763750	MAD1L1	7	2080114	G	A	0.814346	0.00721224	0.00123366	1.57284e-05	5.1e-09		Amyotrophic lateral sclerosis (ALS)	Original SNP available	NA	NA	NA	-0.0294	0.0216	0.1741
Short sleep (SS)	rs1229762	FOXP2	7	114218582	T	C	0.664501	0.00723933	0.00101656	2.33676e-05	1e-12		Amyotrophic lateral sclerosis (ALS)	Original SNP available	NA	NA	NA	-0.006	0.0184	0.7435
Short sleep (SS)	rs60882754	RP11-546K22.1	8	52886619	A	T	0.938985	0.011304	0.00200145	1.46416e-05	1.8e-08		Amyotrophic lateral sclerosis (ALS)	Original SNP available	NA	NA	NA	-0.033	0.0388	0.3947
Short sleep (SS)	rs1607227	RP11-115J23.1	11	28808617	G	T	0.704938	0.0063693	0.00105472	1.68763e-05	1.5e-09		Amyotrophic lateral sclerosis (ALS)	Original SNP available	NA	NA	NA	-0.0026	0.0198	0.8935
Short sleep (SS)	rs7939345	NA	11	47980568	T	G	0.207569	0.00649836	0.0011818	1.38919e-05	4e-08		Amyotrophic lateral sclerosis (ALS)	Original SNP available	NA	NA	NA	-0.0177	0.0216	0.4124
Short sleep (SS)	rs17388803	SEMA6D/ CTD-2270N23.1	15	48027204	C	A	0.105648	0.00982621	0.00158706	1.82462e-05	6.5e-10		Amyotrophic lateral sclerosis (ALS)	Original SNP available	NA	NA	NA	-0.0314	0.0283	0.2659
Short sleep (SS)	rs59779556	GNAO1/ RP11-461O7.1/ CTD-2050B12.2	16	56227965	T	G	0.553827	0.00549133	0.000965961	1.49026e-05	2e-08		Amyotrophic lateral sclerosis (ALS)	Original SNP available	NA	NA	NA	-0.0311	0.0178	0.07987
Short sleep (SS)	rs205024	SHISA6	17	11227352	C	T	0.616724	0.00551041	0.000986026	1.43549e-05	2.7e-08		Amyotrophic lateral sclerosis (ALS)	Original SNP available	NA	NA	NA	-0.0298	0.018	0.09698
Short sleep (SS)	rs12963463	TCF4	18	53099093	C	T	0.299425	0.00711437	0.0010601	2.12347e-05	1.9e-11		Amyotrophic lateral sclerosis (ALS)	Original SNP available	NA	NA	NA	-0.0022	0.0196	0.9094
Short sleep (SS)	rs5757675	NA	22	39838892	G	T	0.259528	0.00645515	0.00109902	1.60153e-05	2.7e-09		Amyotrophic lateral sclerosis (ALS)	Original SNP available	NA	NA	NA	-0.0261	0.02	0.1922
Long sleep (LS)	rs7534398	CAMTA1	1	7767464	A	T	0.201382	0.00507915	0.000908499	8.29797e-06	2.1e-08		Amyotrophic lateral sclerosis (ALS)	Original SNP available	NA	NA	NA	-0.041	0.022	0.06287
Long sleep (LS)	rs6737318	NA	2	114083120	G	A	0.221841	0.00638002	0.000876506	1.40535e-05	3.4e-13		Amyotrophic lateral sclerosis (ALS)	Original SNP available	NA	NA	NA	-0.0072	0.0212	0.7356
Long sleep (LS)	rs10899257	GUCY2EP/ RP11-672A2.3	11	76415209	A	G	0.144473	0.00563809	0.00103128	7.85804e-06	4.6e-08		Amyotrophic lateral sclerosis (ALS)	Original SNP available	NA	NA	NA	-0.0271	0.0252	0.2817
Long sleep (LS)	rs75458655	MPZL3	11	118115331	T	C	0.022973	0.0167308	0.00242295	1.25657e-05	5.4e-12		Amyotrophic lateral sclerosis (ALS)	Original SNP available	NA	NA	NA	-0.003	0.0646	0.9634
Long sleep (LS)	rs3751046	C11orf63/ ATP5F1P5	11	122828342	G	A	0.147342	0.00577495	0.00102722	8.37969e-06	2e-08		Amyotrophic lateral sclerosis (ALS)	Original SNP available	NA	NA	NA	0.0434	0.0248	0.08097
Long sleep (LS)	rs17817288	FTO	16	53807764	A	G	0.518127	0.00418824	0.000726521	8.75915e-06	8.9e-09		Amyotrophic lateral sclerosis (ALS)	Original SNP available	NA	NA	NA	0.0201	0.0177	0.2553
Chronotype (CHR)	rs61773390	PER3/ RP3-467L1.4	1	7884525	T	G	0.196439	0.0340792	0.00337553	0.000366653	1.2e-23		Amyotrophic lateral sclerosis (ALS)	Original SNP available	NA	NA	NA	0.0179	0.0227	0.43
Chronotype (CHR)	rs17448682	DDI2	1	15966713	T	C	0.231952	0.0221528	0.00318247	0.000174853	2.2e-12		Amyotrophic lateral sclerosis (ALS)	Original SNP available	NA	NA	NA	-0.0132	0.0208	0.5235
Chronotype (CHR)	rs3816454	NA	1	21191416	T	G	0.374768	0.020082	0.00278156	0.000188994	4.9e-13		Amyotrophic lateral sclerosis (ALS)	Original SNP available	NA	NA	NA	-0.0264	0.0183	0.1479
Chronotype (CHR)	rs12140153	INADL	1	62579891	G	T	0.904737	0.0340109	0.00468803	0.000199394	1.6e-13		Amyotrophic lateral sclerosis (ALS)	Original SNP available	NA	NA	NA	-0.0302	0.0322	0.349
Chronotype (CHR)	rs7547493	AK5	1	77775233	G	A	0.178016	0.0376299	0.00350319	0.000414399	3.9e-27		Amyotrophic lateral sclerosis (ALS)	Original SNP available	NA	NA	NA	0.0196	0.0231	0.3958
Chronotype (CHR)	rs6658041	ELTD1	1	79387676	A	G	0.59992	0.0152482	0.00274124	0.000111611	1.7e-08		Amyotrophic lateral sclerosis (ALS)	Original SNP available	NA	NA	NA	-0.0167	0.018	0.3535
Chronotype (CHR)	rs11588913	NA	1	79963816	G	A	0.601681	0.0154525	0.00273856	0.000114452	1.5e-08		Amyotrophic lateral sclerosis (ALS)	Original SNP available	NA	NA	NA	0.0099	0.0179	0.5793
Chronotype (CHR)	rs72720396	NA	1	91191582	G	A	0.230344	0.0271261	0.00318521	0.000260903	8.4e-18		Amyotrophic lateral sclerosis (ALS)	Original SNP available	NA	NA	NA	-0.0421	0.0215	0.05008
Chronotype (CHR)	rs4949980	NA	1	96621739	G	A	0.067607	0.0321893	0.00539402	0.00013063	2.7e-09		Amyotrophic lateral sclerosis (ALS)	Original SNP available	NA	NA	NA	-0.0037	0.0373	0.9218
Chronotype (CHR)	rs17575798	GNAI3/ GPR61/ RP5-1160K1.8	1	110086451	G	A	0.807172	0.0225553	0.00339377	0.000158367	4.2e-11		Amyotrophic lateral sclerosis (ALS)	Original SNP available	NA	NA	NA	0.021	0.023	0.3598
Chronotype (CHR)	rs11587758	PRPF3	1	150327106	A	G	0.395515	0.0241103	0.0027375	0.000277961	5.5e-19		Amyotrophic lateral sclerosis (ALS)	Original SNP available	NA	NA	NA	0.0338	0.018	0.06071
Chronotype (CHR)	rs140206235	RC3H1/ RP11-160H22.3	1	173996343	T	C	0.019269	0.0553854	0.00996801	0.000115939	2.3e-08		Amyotrophic lateral sclerosis (ALS)	Original SNP available	NA	NA	NA	-0.0753	0.0673	0.2633
Chronotype (CHR)	rs975025	AXDND1/ RN7SL374P	1	179338327	C	T	0.922916	0.0321062	0.00502525	0.000146668	1.3e-10		Amyotrophic lateral sclerosis (ALS)	Original SNP available	NA	NA	NA	-0.0391	0.0338	0.247
Chronotype (CHR)	rs509476	RGS16	1	182573227	T	C	0.0301569	0.1137	0.0078575	0.000756204	5.7e-47		Amyotrophic lateral sclerosis (ALS)	Original SNP available	NA	NA	NA	0.0085	0.0572	0.8816
Chronotype (CHR)	rs13011556	NA	2	4651923	G	C	0.238596	0.0227424	0.00316075	0.000187923	1.1e-12		Amyotrophic lateral sclerosis (ALS)	Original SNP available	NA	NA	NA	-0.0177	0.0207	0.3939
Chronotype (CHR)	rs2712056	NA	2	23959131	T	C	0.184664	0.022175	0.00345992	0.000148073	5.1e-11		Amyotrophic lateral sclerosis (ALS)	Original SNP available	NA	NA	NA	0.0152	0.0226	0.5002
Chronotype (CHR)	rs75120545	NA	2	44271496	T	C	0.030179	0.0613917	0.00828587	0.00022062	1.1e-13		Amyotrophic lateral sclerosis (ALS)	Original SNP available	NA	NA	NA	-0.0326	0.0532	0.5399
Chronotype (CHR)	rs786406	CAMKMT	2	44735953	G	A	0.702127	0.0235784	0.00293536	0.000232544	1.9e-16		Amyotrophic lateral sclerosis (ALS)	Original SNP available	NA	NA	NA	0.003	0.0195	0.876
Chronotype (CHR)	rs7561945	LHCGR/ STON1-GTF2A1L/ GTF2A1L	2	48958647	C	T	0.94127	0.0337285	0.0057442	0.000125776	5.3e-09		Amyotrophic lateral sclerosis (ALS)	Original SNP available	NA	NA	NA	0.0339	0.0357	0.3414
Chronotype (CHR)	rs10495976	NA	2	49750698	T	A	0.390221	0.0178512	0.00276698	0.000151652	5.1e-11		Amyotrophic lateral sclerosis (ALS)	Original SNP available	NA	NA	NA	-0.0152	0.0181	0.3993
Chronotype (CHR)	rs111626088	NA	2	50465217	A	C	0.075622	0.0313664	0.00509283	0.000137549	6.6e-10		Amyotrophic lateral sclerosis (ALS)	Original SNP available	NA	NA	NA	-0.0225	0.0345	0.5141
Chronotype (CHR)	rs359250	NA	2	60480973	T	G	0.636336	0.0168642	0.0027885	0.000131628	9.2e-10		Amyotrophic lateral sclerosis (ALS)	Original SNP available	NA	NA	NA	-0.0134	0.0182	0.4592
Chronotype (CHR)	rs812925	USP34	2	61680993	G	C	0.351244	0.0205641	0.00280786	0.000192726	6.9e-13		Amyotrophic lateral sclerosis (ALS)	Original SNP available	NA	NA	NA	-0.0113	0.0183	0.5365
Chronotype (CHR)	rs2311837	AAK1/ AC092431.2/ RP11-77O7.1	2	69819574	C	T	0.408279	0.0151285	0.00272441	0.000110585	3.6e-08		Amyotrophic lateral sclerosis (ALS)	Original SNP available	NA	NA	NA	-0.037	0.018	0.03999
Chronotype (CHR)	rs2422413	NA	2	76343577	C	T	0.377642	0.0162894	0.0027689	0.000124727	3.6e-09		Amyotrophic lateral sclerosis (ALS)	Original SNP available	NA	NA	NA	0.0036	0.0183	0.8442
Chronotype (CHR)	rs10520176	LRRTM4/ AC079117.1	2	77217310	T	C	0.50187	0.0231498	0.00268932	0.000267953	1.4e-17		Amyotrophic lateral sclerosis (ALS)	Original SNP available	NA	NA	NA	-0.0091	0.0176	0.6064
Chronotype (CHR)	rs28380327	ARHGAP15/ AC096558.1/ RP11-570L15.2	2	144232491	A	T	0.629124	0.0205097	0.00277698	0.000196297	2.9e-13		Amyotrophic lateral sclerosis (ALS)	Original SNP available	NA	NA	NA	0.0328	0.0184	0.07484
Chronotype (CHR)	rs1947198	NA	2	149390435	T	C	0.122155	0.0241964	0.00409707	0.000125563	1.8e-09		Amyotrophic lateral sclerosis (ALS)	Original SNP available	NA	NA	NA	0.0366	0.0274	0.1813
Chronotype (CHR)	rs197273	NA	2	161894663	A	G	0.470208	0.0158713	0.00269376	0.000125502	1.3e-08		Amyotrophic lateral sclerosis (ALS)	Original SNP available	NA	NA	NA	0.0248	0.0176	0.159
Chronotype (CHR)	rs1064213	PLCL1	2	198950240	A	G	0.477688	0.019141	0.00268602	0.000182824	1.3e-12		Amyotrophic lateral sclerosis (ALS)	Original SNP available	NA	NA	NA	-0.0106	0.0176	0.5482
Chronotype (CHR)	rs114670539	GPR1	2	207064335	T	C	0.057896	0.0342784	0.00580825	0.000128179	4.6e-09		Amyotrophic lateral sclerosis (ALS)	Original SNP available	NA	NA	NA	0.0112	0.0388	0.7735
Chronotype (CHR)	rs57435966	TRAF3IP1	2	239311369	C	T	0.912868	0.0549152	0.0047647	0.000479734	2.6e-30		Amyotrophic lateral sclerosis (ALS)	Original SNP available	NA	NA	NA	-0.0044	0.0326	0.8916
Chronotype (CHR)	rs114870822	ASB1	2	239353793	A	G	0.012733	0.0697522	0.0120259	0.000122324	2e-09		Amyotrophic lateral sclerosis (ALS)	Original SNP available	NA	NA	NA	0.0345	0.0775	0.656
Chronotype (CHR)	rs62182135	HDAC4	2	240267305	C	A	0.66833	0.0179439	0.00284795	0.000142745	3.7e-10		Amyotrophic lateral sclerosis (ALS)	Original SNP available	NA	NA	NA	-0.0072	0.0189	0.7039
Chronotype (CHR)	rs6442446	RP11-536I6.1	3	14394752	A	G	0.290534	0.0174738	0.00297308	0.000125873	3.1e-09		Amyotrophic lateral sclerosis (ALS)	Original SNP available	NA	NA	NA	-0.0165	0.0195	0.3977
Chronotype (CHR)	rs9883892	NA	3	23224246	A	G	0.784032	0.0178444	0.00326189	0.000107834	2.5e-08		Amyotrophic lateral sclerosis (ALS)	Original SNP available	NA	NA	NA	-0.0257	0.0215	0.2314
Chronotype (CHR)	rs13059636	AC133680.1	3	24935790	G	A	0.472049	0.0182698	0.00270236	0.000166371	1.6e-11		Amyotrophic lateral sclerosis (ALS)	Original SNP available	NA	NA	NA	0.0027	0.0178	0.8774
Chronotype (CHR)	rs114848860	NA	3	36859494	T	A	0.024463	0.0555837	0.00872612	0.000147461	3.6e-10		Amyotrophic lateral sclerosis (ALS)	Original SNP available	NA	NA	NA	0.0536	0.055	0.3293
Chronotype (CHR)	rs11712056	ACTBP13	3	49914397	T	C	0.556296	0.0200896	0.00270384	0.000199238	1.6e-13		Amyotrophic lateral sclerosis (ALS)	Original SNP available	NA	NA	NA	-0.0218	0.0179	0.2225
Chronotype (CHR)	rs13316611	SYNPR	3	63564385	T	G	0.256587	0.0178305	0.0030789	0.000121289	1.7e-08		Amyotrophic lateral sclerosis (ALS)	Original SNP available	NA	NA	NA	0.0011	0.0203	0.9566
Chronotype (CHR)	rs11924337	ROBO2	3	77321570	C	G	0.272446	0.0190701	0.00301826	0.000144172	2.2e-10		Amyotrophic lateral sclerosis (ALS)	Original SNP available	NA	NA	NA	-0.0122	0.0201	0.5444
Chronotype (CHR)	rs957501	CADM2	3	85791657	T	A	0.336064	0.0154211	0.00284661	0.000106123	3e-08		Amyotrophic lateral sclerosis (ALS)	Original SNP available	NA	NA	NA	-0.0368	0.0188	0.05051
Chronotype (CHR)	rs1800828	DRD3	3	113891549	C	G	0.746407	0.0176235	0.00308462	0.000117578	1.7e-08		Amyotrophic lateral sclerosis (ALS)	Original SNP available	NA	NA	NA	0.0198	0.0208	0.3416
Chronotype (CHR)	rs13065394	TMEM108/ RP11-402L6.1	3	132971327	G	T	0.711537	0.017504	0.00296404	0.000125774	3e-09		Amyotrophic lateral sclerosis (ALS)	Original SNP available	NA	NA	NA	0.0181	0.0196	0.3558
Chronotype (CHR)	rs885255	NA	3	156348585	T	C	0.348115	0.0169773	0.00283418	0.000130816	4.4e-09		Amyotrophic lateral sclerosis (ALS)	Original SNP available	NA	NA	NA	0.0232	0.0187	0.2154
Chronotype (CHR)	rs9831488	PPM1L	3	160755062	G	A	0.350467	0.0183592	0.00284523	0.000153457	8.4e-11		Amyotrophic lateral sclerosis (ALS)	Original SNP available	NA	NA	NA	0.0047	0.0185	0.8014
Chronotype (CHR)	rs3850174	NCEH1/ AC007919.2	3	172364093	T	A	0.742891	0.0194471	0.00309938	0.000144471	6.8e-10		Amyotrophic lateral sclerosis (ALS)	Original SNP available	NA	NA	NA	0.0083	0.0206	0.6891
Chronotype (CHR)	rs2239626	DGKG	3	185998884	C	T	0.304589	0.0202758	0.00292696	0.000174157	2.3e-12		Amyotrophic lateral sclerosis (ALS)	Original SNP available	NA	NA	NA	-0.0133	0.0193	0.4893
Chronotype (CHR)	rs231398	SH3BP2	4	2832189	G	A	0.837853	0.0207867	0.00367183	0.000117403	8.4e-09		Amyotrophic lateral sclerosis (ALS)	Original SNP available	NA	NA	NA	-0.045	0.0237	0.05803
Chronotype (CHR)	rs28634184	LPHN3	4	62873419	C	T	0.749137	0.0176363	0.00310689	0.000116908	2.8e-08		Amyotrophic lateral sclerosis (ALS)	Original SNP available	NA	NA	NA	-0.0186	0.0206	0.3652
Chronotype (CHR)	rs7691121	HNRNPD	4	83274208	C	G	0.767817	0.0220069	0.00317772	0.000172678	5.6e-12		Amyotrophic lateral sclerosis (ALS)	Original SNP available	NA	NA	NA	-0.0056	0.0208	0.7888
Chronotype (CHR)	rs4339281	NA	4	118315560	A	G	0.873018	0.0223188	0.00404047	0.000110443	3.2e-08		Amyotrophic lateral sclerosis (ALS)	Original SNP available	NA	NA	NA	-0.004	0.0266	0.8812
Chronotype (CHR)	rs4241964	RP11-775H9.1	4	137053959	G	T	0.475089	0.020735	0.00270449	0.000214437	1.1e-14		Amyotrophic lateral sclerosis (ALS)	Original SNP available	NA	NA	NA	0.0123	0.0179	0.4935
Chronotype (CHR)	rs10067113	RNU4-43P	5	26016363	T	C	0.619099	0.016251	0.00277635	0.000124555	6.3e-09		Amyotrophic lateral sclerosis (ALS)	Original SNP available	NA	NA	NA	0.0121	0.0184	0.5112
Chronotype (CHR)	rs7701529	RGS7BP	5	63861475	T	A	0.762136	0.0188448	0.00317247	0.000128758	3.6e-09		Amyotrophic lateral sclerosis (ALS)	Original SNP available	NA	NA	NA	-0.0119	0.0207	0.5657
Chronotype (CHR)	rs11748798	TMEM161B-AS1	5	87650742	G	T	0.749832	0.0203788	0.00309922	0.000155806	5.2e-11		Amyotrophic lateral sclerosis (ALS)	Original SNP available	NA	NA	NA	0.025	0.0205	0.2227
Chronotype (CHR)	rs56947091	MEF2C	5	88160354	T	C	0.511326	0.0191881	0.00268737	0.000183997	6e-13		Amyotrophic lateral sclerosis (ALS)	Original SNP available	NA	NA	NA	0.0425	0.0176	0.016
Chronotype (CHR)	rs286805	FBXL17	5	107460819	A	T	0.476954	0.0143071	0.00269548	0.000102129	4.5e-08		Amyotrophic lateral sclerosis (ALS)	Original SNP available	NA	NA	NA	-0.018	0.0177	0.3077
Chronotype (CHR)	rs1027742	SEMA6A	5	115904410	A	G	0.737765	0.0183119	0.00306482	0.000129749	2.8e-09		Amyotrophic lateral sclerosis (ALS)	Original SNP available	NA	NA	NA	0.0289	0.0205	0.1583
Chronotype (CHR)	rs4246036	AC091969.1	5	152205430	C	T	0.292331	0.0237433	0.00295896	0.000233248	2.4e-15		Amyotrophic lateral sclerosis (ALS)	Original SNP available	NA	NA	NA	-0.0005	0.0195	0.9796
Chronotype (CHR)	rs7735794	THOC3/ RP11-91H12.4	5	175339984	A	G	0.224089	0.0201147	0.00340433	0.000140699	4.7e-09		Amyotrophic lateral sclerosis (ALS)	Original SNP available	NA	NA	NA	-0.0235	0.0236	0.3191
Chronotype (CHR)	rs9395520	PHACTR1	6	13183523	T	C	0.305433	0.0231272	0.00291912	0.000226937	2.1e-15		Amyotrophic lateral sclerosis (ALS)	Original SNP available	NA	NA	NA	-0.0318	0.0191	0.09625
Chronotype (CHR)	rs521977	SLC44A4/ CYP21A2	6	31836827	T	G	0.322419	0.0159787	0.00286438	0.000111556	2.1e-08		Amyotrophic lateral sclerosis (ALS)	Original SNP available	NA	NA	NA	0.0133	0.0201	0.5068
Chronotype (CHR)	rs4714475	FOXP4/ RP11-328M4.2	6	41509901	G	T	0.754058	0.0190271	0.00317856	0.00013428	1.6e-09		Amyotrophic lateral sclerosis (ALS)	Original SNP available	NA	NA	NA	-0.0053	0.0216	0.8061
Chronotype (CHR)	rs62405438	TFAP2B	6	50815314	A	T	0.179614	0.0201979	0.00350204	0.000120227	6.3e-09		Amyotrophic lateral sclerosis (ALS)	Original SNP available	NA	NA	NA	-0.0024	0.023	0.918
Chronotype (CHR)	rs2653349	HCRTR2	6	55142337	A	G	0.214552	0.0387249	0.00327448	0.00050543	5.2e-32		Amyotrophic lateral sclerosis (ALS)	Original SNP available	NA	NA	NA	0.0145	0.0219	0.5072
Chronotype (CHR)	rs2881955	NA	6	72479263	T	C	0.27878	0.0161216	0.00300229	0.000104514	4.3e-08		Amyotrophic lateral sclerosis (ALS)	Original SNP available	NA	NA	NA	0.043	0.0197	0.02941
Chronotype (CHR)	rs60616179	NA	6	110244765	A	G	0.945102	0.0375809	0.00594669	0.000146555	1.1e-10		Amyotrophic lateral sclerosis (ALS)	Original SNP available	NA	NA	NA	0.0228	0.0386	0.5547
Chronotype (CHR)	rs827749	RP1-200K18.1	6	153129663	C	T	0.327636	0.0236615	0.00286775	0.000246667	1e-16		Amyotrophic lateral sclerosis (ALS)	Original SNP available	NA	NA	NA	-0.0008	0.0187	0.9656
Chronotype (CHR)	rs9364767	NA	6	165221821	T	G	0.446852	0.0158538	0.00269933	0.000124252	5.4e-09		Amyotrophic lateral sclerosis (ALS)	Original SNP available	NA	NA	NA	0.007	0.0179	0.6965
Chronotype (CHR)	rs9348050	PDE10A	6	166263488	T	C	0.48949	0.016638	0.00269048	0.00013835	7.5e-10		Amyotrophic lateral sclerosis (ALS)	Original SNP available	NA	NA	NA	-0.0109	0.0176	0.5357
Chronotype (CHR)	rs10280205	NA	7	24082063	T	C	0.691748	0.0174497	0.00291239	0.000129855	1.4e-09		Amyotrophic lateral sclerosis (ALS)	Original SNP available	NA	NA	NA	0.0124	0.0189	0.5137
Chronotype (CHR)	rs17161045	PDE1C	7	32261458	T	C	0.630545	0.0206395	0.0028029	0.000198475	7.2e-14		Amyotrophic lateral sclerosis (ALS)	Original SNP available	NA	NA	NA	-0.0001	0.0185	0.9969
Chronotype (CHR)	rs6967481	NA	7	50642701	T	C	0.496563	0.0206433	0.00269925	0.000213063	6.9e-15		Amyotrophic lateral sclerosis (ALS)	Original SNP available	NA	NA	NA	-0.007	0.0177	0.6905
Chronotype (CHR)	rs12704886	NA	7	96467982	C	T	0.581416	0.0147967	0.00271928	0.000106569	3.7e-08		Amyotrophic lateral sclerosis (ALS)	Original SNP available	NA	NA	NA	-0.0065	0.0181	0.719
Chronotype (CHR)	rs202157	CUX1	7	101637753	C	T	0.298716	0.0255486	0.0029433	0.000273474	4.1e-18		Amyotrophic lateral sclerosis (ALS)	Original SNP available	NA	NA	NA	-0.0022	0.0192	0.907
Chronotype (CHR)	rs4729854	NA	7	102383663	T	A	0.516562	0.0287186	0.00275036	0.000411927	3.3e-25		Amyotrophic lateral sclerosis (ALS)	Original SNP available	NA	NA	NA	-0.0003	0.0191	0.9858
Chronotype (CHR)	rs1113295	TFEC	7	115678646	T	G	0.440869	0.0156591	0.00270408	0.000120889	6.8e-09		Amyotrophic lateral sclerosis (ALS)	Original SNP available	NA	NA	NA	-0.0185	0.0179	0.3008
Chronotype (CHR)	rs2971970	EXOC4	7	133643778	T	G	0.218075	0.0188272	0.00325601	0.000120885	6e-09		Amyotrophic lateral sclerosis (ALS)	Original SNP available	NA	NA	NA	0.0754	0.0212	0.0003852
Chronotype (CHR)	rs35524253	CSMD1	8	4823608	A	G	0.357218	0.015862	0.00281259	0.000115543	5.8e-09		Amyotrophic lateral sclerosis (ALS)	Original SNP available	NA	NA	NA	0.0109	0.0185	0.5557
Chronotype (CHR)	rs11786306	SGK223	8	8208759	C	G	0.353978	0.0183309	0.00283083	0.000153681	8.7e-11		Amyotrophic lateral sclerosis (ALS)	Original SNP available	NA	NA	NA	0.0378	0.0186	0.04232
Chronotype (CHR)	rs13255030	NRG1	8	31671330	A	G	0.585145	0.0162198	0.00273214	0.000127726	2.8e-09		Amyotrophic lateral sclerosis (ALS)	Original SNP available	NA	NA	NA	0.0119	0.018	0.507
Chronotype (CHR)	rs12541362	RP11-317N12.1/ VENTXP5	8	33584661	T	A	0.350242	0.0213568	0.00282446	0.000207598	3.5e-14		Amyotrophic lateral sclerosis (ALS)	Original SNP available	NA	NA	NA	-0.0305	0.0187	0.1022
Chronotype (CHR)	rs769066	ST18	8	53145698	C	T	0.183481	0.0219436	0.00348289	0.000144279	3.2e-10		Amyotrophic lateral sclerosis (ALS)	Original SNP available	NA	NA	NA	-0.0352	0.0225	0.1182
Chronotype (CHR)	rs4321976	NA	8	76614958	T	C	0.77856	0.0232959	0.00324034	0.000187127	3.1e-13		Amyotrophic lateral sclerosis (ALS)	Original SNP available	NA	NA	NA	-0.0248	0.0215	0.2488
Chronotype (CHR)	rs3100052	YWHAZ/ RN7SL685P	8	101967139	A	G	0.387351	0.0170795	0.00276058	0.000138451	6.9e-10		Amyotrophic lateral sclerosis (ALS)	Original SNP available	NA	NA	NA	-0.0028	0.0182	0.8764
Chronotype (CHR)	rs3808477	TRPS1	8	116670347	T	C	0.281399	0.0215613	0.00299116	0.000188014	2.8e-13		Amyotrophic lateral sclerosis (ALS)	Original SNP available	NA	NA	NA	-0.0371	0.0198	0.06121
Chronotype (CHR)	rs34340407	NA	9	8147423	C	T	0.246607	0.0184548	0.0031152	0.000126554	4.3e-09		Amyotrophic lateral sclerosis (ALS)	Original SNP available	NA	NA	NA	-0.0275	0.0208	0.186
Chronotype (CHR)	rs6477309	PTPRD	9	8450638	T	C	0.665392	0.0174399	0.00286276	0.000135435	8e-10		Amyotrophic lateral sclerosis (ALS)	Original SNP available	NA	NA	NA	0.0066	0.0188	0.7241
Chronotype (CHR)	rs308521	NA	9	37367094	T	C	0.602627	0.0199718	0.00275427	0.000191034	3.7e-13		Amyotrophic lateral sclerosis (ALS)	Original SNP available	NA	NA	NA	-0.0364	0.018	0.04374
Chronotype (CHR)	rs62553781	NA	9	76679777	C	T	0.965171	0.0504004	0.00734656	0.000170782	1.2e-11		Amyotrophic lateral sclerosis (ALS)	Original SNP available	NA	NA	NA	-0.0509	0.0516	0.3243
Chronotype (CHR)	rs4838161	NEK6	9	127079253	T	G	0.560809	0.0161104	0.00270516	0.000127853	2.2e-09		Amyotrophic lateral sclerosis (ALS)	Original SNP available	NA	NA	NA	-0.014	0.0179	0.4324
Chronotype (CHR)	rs10988239	RP11-247A12.2/ IER5L/ RP11-247A12.8	9	131943440	C	T	0.48728	0.0186334	0.00273304	0.000173489	1.6e-11		Amyotrophic lateral sclerosis (ALS)	Original SNP available	NA	NA	NA	0.0074	0.0181	0.6814
Chronotype (CHR)	rs34619169	INPP5E	9	139327277	A	G	0.307715	0.0169119	0.00291571	0.000121856	3.8e-09		Amyotrophic lateral sclerosis (ALS)	Original SNP available	NA	NA	NA	-0.0353	0.0196	0.07091
Chronotype (CHR)	rs28458909	EXD3	9	140257189	C	T	0.876368	0.0432803	0.00407749	0.000405908	2.6e-26		Amyotrophic lateral sclerosis (ALS)	Original SNP available	NA	NA	NA	0.0363	0.0309	0.2401
Chronotype (CHR)	rs4948547	BICC1	10	60568514	C	A	0.255795	0.0190042	0.00307909	0.000137504	1.2e-09		Amyotrophic lateral sclerosis (ALS)	Original SNP available	NA	NA	NA	-0.0186	0.02	0.3532
Chronotype (CHR)	rs10823233	TET1	10	70351903	C	T	0.547887	0.0151686	0.00270212	0.000113988	4.3e-08		Amyotrophic lateral sclerosis (ALS)	Original SNP available	NA	NA	NA	0.0281	0.0178	0.1144
Chronotype (CHR)	rs3808964	GPR26	10	125426627	T	G	0.634729	0.0157096	0.00279601	0.000114436	2.7e-08		Amyotrophic lateral sclerosis (ALS)	Original SNP available	NA	NA	NA	-0.0081	0.0183	0.6599
Chronotype (CHR)	rs72632979	SOX6	11	16615883	A	G	0.82849	0.021581	0.00357606	0.000132358	1.2e-09		Amyotrophic lateral sclerosis (ALS)	Original SNP available	NA	NA	NA	0.0011	0.0235	0.961
Chronotype (CHR)	rs10742179	BDNF-AS/ LINC00678	11	27650524	A	G	0.260177	0.0182967	0.00306465	0.000128876	1.5e-09		Amyotrophic lateral sclerosis (ALS)	Original SNP available	NA	NA	NA	-0.0165	0.02	0.4107
Chronotype (CHR)	rs4141920	MPPED2/ RP4-710M3.2	11	30449319	G	A	0.543867	0.0155932	0.00270207	0.000120638	4.6e-09		Amyotrophic lateral sclerosis (ALS)	Original SNP available	NA	NA	NA	-0.0148	0.0178	0.4048
Chronotype (CHR)	rs11032362	FBXO3/ CD59	11	33759092	A	G	0.090763	0.0395538	0.00467579	0.000258221	4.8e-17		Amyotrophic lateral sclerosis (ALS)	Original SNP available	NA	NA	NA	-0.0343	0.0293	0.2418
Chronotype (CHR)	rs34239319	ALKBH3/ RP11-613D13.5	11	43902681	T	G	0.102121	0.0280114	0.00443834	0.000143891	3.9e-10		Amyotrophic lateral sclerosis (ALS)	Original SNP available	NA	NA	NA	-0.0464	0.0293	0.1126
Chronotype (CHR)	rs3168135	ZFP91/ CNTF	11	58386177	G	A	0.760045	0.0207725	0.0031468	0.00015739	2.9e-11		Amyotrophic lateral sclerosis (ALS)	Original SNP available	NA	NA	NA	-0.0184	0.0205	0.3693
Chronotype (CHR)	rs4237555	NA	11	92725803	T	C	0.526954	0.0164771	0.00269332	0.000135353	6e-10		Amyotrophic lateral sclerosis (ALS)	Original SNP available	NA	NA	NA	0.0065	0.0182	0.7199
Chronotype (CHR)	rs4936291	ZBTB16	11	114009982	G	A	0.389252	0.0179295	0.00283312	0.000152848	3.8e-10		Amyotrophic lateral sclerosis (ALS)	Original SNP available	NA	NA	NA	-0.0018	0.0191	0.926
Chronotype (CHR)	rs74357745	C11orf63	11	122811822	A	G	0.878807	0.026546	0.00412156	0.000150106	8.7e-11		Amyotrophic lateral sclerosis (ALS)	Original SNP available	NA	NA	NA	-0.0574	0.0273	0.03537
Chronotype (CHR)	rs7977610	NA	12	17078918	A	T	0.673383	0.0160414	0.0028718	0.000113192	2.1e-08		Amyotrophic lateral sclerosis (ALS)	Original SNP available	NA	NA	NA	0.0095	0.0188	0.6138
Chronotype (CHR)	rs12811046	SOX5	12	24066937	A	G	0.553343	0.0169679	0.00270358	0.000142316	6.2e-10		Amyotrophic lateral sclerosis (ALS)	Original SNP available	NA	NA	NA	0.0157	0.0177	0.3748
Chronotype (CHR)	rs7308565	NA	12	34018179	T	C	0.400609	0.0203591	0.00276787	0.000199057	2e-13		Amyotrophic lateral sclerosis (ALS)	Original SNP available	NA	NA	NA	-0.0025	0.0188	0.8943
Chronotype (CHR)	rs7316768	NA	12	38033268	G	T	0.597822	0.0182311	0.00274591	0.000159825	3.2e-11		Amyotrophic lateral sclerosis (ALS)	Yes	rs4002685	-129654	0.978849	0.0125	0.0187	0.5043
Chronotype (CHR)	rs7313852	NA	12	38908389	G	A	0.564964	0.029649	0.00271587	0.000432112	2.7e-27		Amyotrophic lateral sclerosis (ALS)	Original SNP available	NA	NA	NA	0.0004	0.0178	0.9831
Chronotype (CHR)	rs77384811	NA	12	63497398	G	C	0.843254	0.0247483	0.00372778	0.000161911	2.8e-11		Amyotrophic lateral sclerosis (ALS)	Original SNP available	NA	NA	NA	-0.0074	0.0247	0.7661
Chronotype (CHR)	rs7959983	NA	12	90452978	C	T	0.404082	0.0195258	0.00272849	0.000183613	9.5e-13		Amyotrophic lateral sclerosis (ALS)	Original SNP available	NA	NA	NA	0.0212	0.018	0.2386
Chronotype (CHR)	rs7304278	RFX4/ RP11-144F15.1	12	106989915	G	A	0.725152	0.020255	0.00302264	0.000163537	2.2e-11		Amyotrophic lateral sclerosis (ALS)	Original SNP available	NA	NA	NA	0.0536	0.0196	0.006385
Chronotype (CHR)	rs80097534	RPL11P5	12	121029604	G	T	0.901458	0.0281025	0.00455453	0.000140309	9.3e-10		Amyotrophic lateral sclerosis (ALS)	Original SNP available	NA	NA	NA	-0.0054	0.0294	0.8534
Chronotype (CHR)	rs9597250	NA	13	56303709	C	A	0.810212	0.0213068	0.00343801	0.000139616	6.9e-10		Amyotrophic lateral sclerosis (ALS)	Original SNP available	NA	NA	NA	-0.0142	0.0224	0.5249
Chronotype (CHR)	rs9573971	CLN5/ FBXL3	13	77568732	A	G	0.9661	0.0727759	0.00743443	0.000346918	3.6e-22		Amyotrophic lateral sclerosis (ALS)	Original SNP available	NA	NA	NA	0.0245	0.049	0.6176
Chronotype (CHR)	rs17267683	GPC6	13	94057870	C	G	0.76125	0.0197414	0.00316651	0.000141663	2.7e-10		Amyotrophic lateral sclerosis (ALS)	Original SNP available	NA	NA	NA	-0.015	0.0209	0.4714
Chronotype (CHR)	rs9521184	MYO16	13	109782568	T	C	0.48682	0.0148855	0.00270389	0.000110712	3e-08		Amyotrophic lateral sclerosis (ALS)	Original SNP available	NA	NA	NA	0.0024	0.0176	0.8924
Chronotype (CHR)	rs1952923	NA	14	40982168	G	A	0.260667	0.016877	0.00305963	0.000109786	3.6e-08		Amyotrophic lateral sclerosis (ALS)	Original SNP available	NA	NA	NA	-0.0049	0.0202	0.8089
Chronotype (CHR)	rs698015	OTX2/ RP11-1085N6.6	14	57269825	T	C	0.647493	0.0161876	0.0028566	0.000119618	8.8e-09		Amyotrophic lateral sclerosis (ALS)	Original SNP available	NA	NA	NA	-0.0032	0.0184	0.8598
Chronotype (CHR)	rs7148842	ELMSAN1/ RP5-1021I20.1	14	74255556	C	T	0.611932	0.0153777	0.00278312	0.000112311	1.8e-08		Amyotrophic lateral sclerosis (ALS)	Original SNP available	NA	NA	NA	0.0028	0.0186	0.8818
Chronotype (CHR)	rs10149448	NA	14	84253271	A	G	0.603599	0.0164465	0.00275282	0.000129438	2.7e-09		Amyotrophic lateral sclerosis (ALS)	Original SNP available	NA	NA	NA	0.0218	0.0181	0.2299
Chronotype (CHR)	rs12432176	BEGAIN	14	101021218	A	C	0.379295	0.0161131	0.00278357	0.00012225	6.5e-09		Amyotrophic lateral sclerosis (ALS)	Original SNP available	NA	NA	NA	0.0084	0.0187	0.6544
Chronotype (CHR)	rs59986227	SEMA6D	15	48009263	G	C	0.25779	0.0178401	0.00310217	0.000121792	8.3e-09		Amyotrophic lateral sclerosis (ALS)	Original SNP available	NA	NA	NA	0.0094	0.0206	0.6471
Chronotype (CHR)	rs9932577	NA	16	24512509	C	A	0.495067	0.0166195	0.00271482	0.00013809	6.8e-10		Amyotrophic lateral sclerosis (ALS)	Original SNP available	NA	NA	NA	-0.0064	0.0179	0.7198
Chronotype (CHR)	rs12927162	RP11-297L17.6/ CASC16	16	52684916	A	G	0.721593	0.0286498	0.00300067	0.000329796	6.8e-22		Amyotrophic lateral sclerosis (ALS)	Original SNP available	NA	NA	NA	0.001	0.021	0.9605
Chronotype (CHR)	rs1421085	FTO	16	53800954	C	T	0.403118	0.0275621	0.00274075	0.000365574	1.5e-23		Amyotrophic lateral sclerosis (ALS)	Original SNP available	NA	NA	NA	-0.0231	0.018	0.1994
Chronotype (CHR)	rs4784655	GNAO1	16	56364030	G	C	0.678524	0.0211306	0.00288752	0.00019479	1.5e-13		Amyotrophic lateral sclerosis (ALS)	Original SNP available	NA	NA	NA	0.0161	0.0187	0.3895
Chronotype (CHR)	rs17604349	PMFBP1	16	72210865	G	A	0.820797	0.0257422	0.00351443	0.000194941	1.7e-13		Amyotrophic lateral sclerosis (ALS)	Original SNP available	NA	NA	NA	-0.004	0.0228	0.8605
Chronotype (CHR)	rs2518022	PER1/ RP11-599B13.6	17	8057367	T	C	0.0836026	0.0403075	0.00485089	0.000248946	4.8e-17		Amyotrophic lateral sclerosis (ALS)	Original SNP available	NA	NA	NA	0.0203	0.0303	0.5034
Chronotype (CHR)	rs3760185	RASD1	17	17401736	C	T	0.751745	0.0241586	0.0031496	0.000217842	2.6e-14		Amyotrophic lateral sclerosis (ALS)	Original SNP available	NA	NA	NA	0.0082	0.0214	0.7033
Chronotype (CHR)	rs226090	AP2B1	17	34034059	C	T	0.168356	0.0208783	0.00359523	0.000122064	4.1e-09		Amyotrophic lateral sclerosis (ALS)	Original SNP available	NA	NA	NA	-0.007	0.0227	0.7596
Chronotype (CHR)	rs28647842	CA10	17	50127211	G	C	0.477366	0.0160844	0.00269439	0.000129089	2e-09		Amyotrophic lateral sclerosis (ALS)	Original SNP available	NA	NA	NA	0.0024	0.0178	0.8917
Chronotype (CHR)	rs72829706	NA	17	54173733	A	G	0.960574	0.0407112	0.00693598	0.000125537	5.1e-09		Amyotrophic lateral sclerosis (ALS)	Original SNP available	NA	NA	NA	-0.0795	0.0457	0.08221
Chronotype (CHR)	rs114352914	TANC2/ RP11-269G24.2/ AC037445.1	17	61381453	A	G	0.188112	0.0197917	0.00344154	0.000119649	7.9e-09		Amyotrophic lateral sclerosis (ALS)	Original SNP available	NA	NA	NA	-0.0183	0.0223	0.4118
Chronotype (CHR)	rs2949923	PITPNC1	17	65475228	G	A	0.461623	0.016206	0.00270197	0.000130544	2.1e-09		Amyotrophic lateral sclerosis (ALS)	Original SNP available	NA	NA	NA	0.0027	0.0177	0.8788
Chronotype (CHR)	rs62082401	C18orf42	18	5186019	G	C	0.19099	0.0256287	0.00342253	0.000202977	1.6e-14		Amyotrophic lateral sclerosis (ALS)	Original SNP available	NA	NA	NA	-0.0002	0.0228	0.9917
Chronotype (CHR)	rs11083105	NA	18	22618399	G	A	0.594686	0.0184584	0.00275495	0.000164247	1.5e-11		Amyotrophic lateral sclerosis (ALS)	Original SNP available	NA	NA	NA	0.0119	0.0182	0.5125
Chronotype (CHR)	rs4419127	NOL4	18	31663654	A	G	0.664983	0.0218058	0.00285599	0.000211861	1.3e-14		Amyotrophic lateral sclerosis (ALS)	Original SNP available	NA	NA	NA	-0.0146	0.0187	0.437
Chronotype (CHR)	rs12969848	NA	18	38152835	T	C	0.529859	0.0218632	0.00270301	0.000238147	1.3e-15		Amyotrophic lateral sclerosis (ALS)	Original SNP available	NA	NA	NA	-0.0236	0.0177	0.1818
Chronotype (CHR)	rs9962650	RP11-214L13.1/ CTD-2008L17.1/ MALT1/ RP11-126O1.4	18	53574043	G	C	0.423319	0.0173129	0.00272797	0.000146343	1.6e-10		Amyotrophic lateral sclerosis (ALS)	Original SNP available	NA	NA	NA	-0.0222	0.0181	0.2209
Chronotype (CHR)	rs9964420	SEC11C	18	56824041	C	A	0.695492	0.0284801	0.00293643	0.000343561	8.6e-22		Amyotrophic lateral sclerosis (ALS)	Original SNP available	NA	NA	NA	-0.0228	0.0195	0.2443
Chronotype (CHR)	rs56076457	ZCCHC2	18	60238668	T	C	0.528735	0.0162984	0.00269462	0.00013238	1.3e-09		Amyotrophic lateral sclerosis (ALS)	Original SNP available	NA	NA	NA	0.0062	0.0178	0.7294
Chronotype (CHR)	rs10402849	GNG7	19	2695661	T	C	0.201353	0.0192609	0.00335946	0.000119315	8.9e-09		Amyotrophic lateral sclerosis (ALS)	Original SNP available	NA	NA	NA	0.0322	0.0224	0.1499
Chronotype (CHR)	rs9636202	PGPEP1/ RN7SL513P	19	18449238	G	A	0.733565	0.0183734	0.00305534	0.000131959	7.5e-10		Amyotrophic lateral sclerosis (ALS)	Original SNP available	NA	NA	NA	0.0113	0.0203	0.576
Chronotype (CHR)	rs11670534	AC011484.1/ PNMAL2/ PPP5D1	19	47003906	C	T	0.834382	0.0209755	0.00362802	0.000121598	8.5e-09		Amyotrophic lateral sclerosis (ALS)	Original SNP available	NA	NA	NA	-0.0132	0.0245	0.5897
Chronotype (CHR)	rs78095690	NA	20	16239683	C	T	0.435624	0.0163477	0.00272137	0.000131409	1.4e-09		Amyotrophic lateral sclerosis (ALS)	Original SNP available	NA	NA	NA	0.004	0.0178	0.8205
Chronotype (CHR)	rs6131942	PCSK2	20	17348608	G	A	0.580035	0.0175437	0.00273235	0.000149948	9.4e-11		Amyotrophic lateral sclerosis (ALS)	Original SNP available	NA	NA	NA	-0.0383	0.0179	0.03236
Chronotype (CHR)	rs2072727	PABPC1L/ YWHAB	20	43538733	T	C	0.435988	0.016352	0.00271514	0.000131503	8.5e-10		Amyotrophic lateral sclerosis (ALS)	Original SNP available	NA	NA	NA	0.0099	0.0179	0.5818
Chronotype (CHR)	rs139911	TNRC6B	22	40704052	C	T	0.423865	0.0233915	0.00273231	0.000267238	2.3e-17		Amyotrophic lateral sclerosis (ALS)	Original SNP available	NA	NA	NA	0.0037	0.0179	0.8384
Chronotype (CHR)	rs4822107	TCF20	22	42704834	A	G	0.505722	0.015528	0.00270621	0.000120544	9.6e-09		Amyotrophic lateral sclerosis (ALS)	Original SNP available	NA	NA	NA	-0.0051	0.0179	0.7764
Morning Person (MP)	rs17374439	PER3/ RP3-467L1.4	1	7888438	T	C	0.196492	0.0555478	0.00566145	0.000974314	1.2e-22		Amyotrophic lateral sclerosis (ALS)	Original SNP available	NA	NA	NA	0.0179	0.0227	0.429
Morning Person (MP)	rs3767240	EIF4G3/ RNU7-200P	1	21163921	C	T	0.3821	0.0312547	0.00462739	0.000461271	7.3e-12		Amyotrophic lateral sclerosis (ALS)	Original SNP available	NA	NA	NA	-0.026	0.0182	0.1536
Morning Person (MP)	rs12140153	INADL	1	62579891	G	T	0.904974	0.0484879	0.00787657	0.000404367	4.8e-10		Amyotrophic lateral sclerosis (ALS)	Original SNP available	NA	NA	NA	-0.0302	0.0322	0.349
Morning Person (MP)	rs7547493	AK5	1	77775233	G	A	0.17806	0.0582789	0.00587503	0.000994167	2.5e-23		Amyotrophic lateral sclerosis (ALS)	Original SNP available	NA	NA	NA	0.0196	0.0231	0.3958
Morning Person (MP)	rs11588913	NA	1	79963816	G	A	0.601488	0.0252376	0.00459169	0.000305348	2.5e-08		Amyotrophic lateral sclerosis (ALS)	Original SNP available	NA	NA	NA	0.0099	0.0179	0.5793
Morning Person (MP)	rs72720396	NA	1	91191582	G	A	0.230529	0.0430894	0.00533877	0.000658702	5.3e-16		Amyotrophic lateral sclerosis (ALS)	Original SNP available	NA	NA	NA	-0.0421	0.0215	0.05008
Morning Person (MP)	rs4949980	NA	1	96621739	G	A	0.067535	0.0545952	0.00904918	0.000375405	1.6e-09		Amyotrophic lateral sclerosis (ALS)	Original SNP available	NA	NA	NA	-0.0037	0.0373	0.9218
Morning Person (MP)	rs17575798	GNAI3/ GPR61/ RP5-1160K1.8	1	110086451	G	A	0.806886	0.0392352	0.00568886	0.000479742	7.8e-12		Amyotrophic lateral sclerosis (ALS)	Original SNP available	NA	NA	NA	0.021	0.023	0.3598
Morning Person (MP)	rs6537834	BCAS2	1	115108870	C	T	0.614722	0.0252152	0.00462393	0.000301167	3.5e-08		Amyotrophic lateral sclerosis (ALS)	Original SNP available	NA	NA	NA	0.0365	0.0182	0.04507
Morning Person (MP)	rs11587758	PRPF3	1	150327106	A	G	0.395746	0.0346078	0.00459127	0.000572815	3.8e-14		Amyotrophic lateral sclerosis (ALS)	Original SNP available	NA	NA	NA	0.0338	0.018	0.06071
Morning Person (MP)	rs75650221	RABGAP1L/ GPR52	1	174421994	T	C	0.038335	0.0646983	0.011744	0.000308628	3.3e-08		Amyotrophic lateral sclerosis (ALS)	Original SNP available	NA	NA	NA	-0.0933	0.0458	0.04138
Morning Person (MP)	rs11580135	AXDND1/ HNRNPA1P54/ MEF2AP1	1	179417780	C	T	0.682898	0.0275921	0.00483431	0.000329727	1.3e-08		Amyotrophic lateral sclerosis (ALS)	Original SNP available	NA	NA	NA	-0.0061	0.019	0.7478
Morning Person (MP)	rs1144566	RGS16	1	182569626	T	C	0.0301951	0.170568	0.0131392	0.00170391	2.8e-38		Amyotrophic lateral sclerosis (ALS)	Original SNP available	NA	NA	NA	0.0084	0.0571	0.8837
Morning Person (MP)	rs10196909	NA	2	4651199	C	A	0.481825	0.0321137	0.00450856	0.000514964	6.2e-13		Amyotrophic lateral sclerosis (ALS)	Original SNP available	NA	NA	NA	-0.0116	0.0177	0.5141
Morning Person (MP)	rs75120545	NA	2	44271496	T	C	0.030178	0.0974698	0.013897	0.0005561	2.9e-12		Amyotrophic lateral sclerosis (ALS)	Original SNP available	NA	NA	NA	-0.0326	0.0532	0.5399
Morning Person (MP)	rs786406	CAMKMT	2	44735953	G	A	0.702178	0.0327319	0.00492279	0.000448102	1e-11		Amyotrophic lateral sclerosis (ALS)	Original SNP available	NA	NA	NA	0.003	0.0195	0.876
Morning Person (MP)	rs10495976	NA	2	49750698	T	A	0.390197	0.0280661	0.00464114	0.000374859	8e-10		Amyotrophic lateral sclerosis (ALS)	Original SNP available	NA	NA	NA	-0.0152	0.0181	0.3993
Morning Person (MP)	rs7602425	NRXN1	2	50460480	T	C	0.075507	0.0536212	0.00854512	0.000401415	3.2e-10		Amyotrophic lateral sclerosis (ALS)	Original SNP available	NA	NA	NA	-0.0204	0.0344	0.5526
Morning Person (MP)	rs778147	USP34	2	61606566	C	A	0.366787	0.0296842	0.00466945	0.000409303	4.6e-10		Amyotrophic lateral sclerosis (ALS)	Original SNP available	NA	NA	NA	-0.0186	0.0183	0.3074
Morning Person (MP)	rs6744983	NA	2	76346385	T	G	0.37744	0.0253244	0.00464336	0.000301396	4.9e-08		Amyotrophic lateral sclerosis (ALS)	Original SNP available	NA	NA	NA	0.0034	0.0183	0.8516
Morning Person (MP)	rs10520176	LRRTM4/ AC079117.1	2	77217310	T	C	0.501844	0.0333663	0.00451125	0.000556647	2e-13		Amyotrophic lateral sclerosis (ALS)	Original SNP available	NA	NA	NA	-0.0091	0.0176	0.6064
Morning Person (MP)	rs28380327	ARHGAP15/ AC096558.1/ RP11-570L15.2	2	144232491	A	T	0.629168	0.0289857	0.0046586	0.00039205	7.8e-10		Amyotrophic lateral sclerosis (ALS)	Original SNP available	NA	NA	NA	0.0328	0.0184	0.07484
Morning Person (MP)	rs1947198	NA	2	149390435	T	C	0.12217	0.0396714	0.00686993	0.000337567	3.2e-09		Amyotrophic lateral sclerosis (ALS)	Original SNP available	NA	NA	NA	0.0366	0.0274	0.1813
Morning Person (MP)	rs11679484	PLCL1	2	198921604	A	C	0.373932	0.0298469	0.00467197	0.000417102	1.6e-10		Amyotrophic lateral sclerosis (ALS)	Original SNP available	NA	NA	NA	-0.0045	0.0182	0.8051
Morning Person (MP)	rs138964083	INO80D/ AC007679.4	2	206908054	T	C	0.058574	0.0591602	0.00960026	0.000385994	1e-09		Amyotrophic lateral sclerosis (ALS)	Original SNP available	NA	NA	NA	-0.0102	0.0384	0.7897
Morning Person (MP)	rs77008212	TRAF3IP1	2	239307113	A	G	0.912884	0.0825698	0.00798588	0.00108439	1.1e-24		Amyotrophic lateral sclerosis (ALS)	Original SNP available	NA	NA	NA	-0.006	0.0326	0.854
Morning Person (MP)	rs114870822	ASB1	2	239353793	A	G	0.012795	0.108373	0.0201178	0.000296702	3.4e-08		Amyotrophic lateral sclerosis (ALS)	Original SNP available	NA	NA	NA	0.0345	0.0775	0.656
Morning Person (MP)	rs34581681	CNTN4	3	2435647	G	A	0.839317	0.034486	0.00617986	0.000320783	4.2e-08		Amyotrophic lateral sclerosis (ALS)	Original SNP available	NA	NA	NA	-0.006	0.0241	0.8033
Morning Person (MP)	rs13059636	AC133680.1	3	24935790	G	A	0.471965	0.0317863	0.0045329	0.000503596	3.5e-12		Amyotrophic lateral sclerosis (ALS)	Original SNP available	NA	NA	NA	0.0027	0.0178	0.8774
Morning Person (MP)	rs115774037	NA	3	36834668	C	T	0.026128	0.078752	0.0140393	0.000315618	3.5e-08		Amyotrophic lateral sclerosis (ALS)	Original SNP available	NA	NA	NA	0.095	0.0557	0.08802
Morning Person (MP)	rs11712056	ACTBP13	3	49914397	T	C	0.556466	0.031956	0.0045329	0.000504081	3.7e-12		Amyotrophic lateral sclerosis (ALS)	Original SNP available	NA	NA	NA	-0.0218	0.0179	0.2225
Morning Person (MP)	rs60194061	ROBO2	3	77301121	A	G	0.26968	0.0326372	0.00511118	0.000419583	8.6e-11		Amyotrophic lateral sclerosis (ALS)	Original SNP available	NA	NA	NA	-0.0127	0.0203	0.5312
Morning Person (MP)	rs957501	CADM2	3	85791657	T	A	0.336033	0.0263167	0.00477453	0.000309045	3e-08		Amyotrophic lateral sclerosis (ALS)	Original SNP available	NA	NA	NA	-0.0368	0.0188	0.05051
Morning Person (MP)	rs13065394	TMEM108/ RP11-402L6.1	3	132971327	G	T	0.711759	0.0297983	0.00497014	0.000364336	2.2e-09		Amyotrophic lateral sclerosis (ALS)	Original SNP available	NA	NA	NA	0.0181	0.0196	0.3558
Morning Person (MP)	rs2102506	NA	3	156342849	G	A	0.3605	0.0293301	0.00472786	0.000396646	8.3e-10		Amyotrophic lateral sclerosis (ALS)	Original SNP available	NA	NA	NA	0.0149	0.0186	0.4232
Morning Person (MP)	rs3850174	NCEH1/ AC007919.2	3	172364093	T	A	0.742864	0.0318495	0.00519636	0.000387532	1.4e-09		Amyotrophic lateral sclerosis (ALS)	Original SNP available	NA	NA	NA	0.0083	0.0206	0.6891
Morning Person (MP)	rs2239626	DGKG	3	185998884	C	T	0.304532	0.0335827	0.00490904	0.000477718	5e-12		Amyotrophic lateral sclerosis (ALS)	Original SNP available	NA	NA	NA	-0.0133	0.0193	0.4893
Morning Person (MP)	rs34627176	FGFRL1	4	1006200	A	G	0.213865	0.0298813	0.00551285	0.000300238	3.6e-08		Amyotrophic lateral sclerosis (ALS)	Original SNP available	NA	NA	NA	-0.007	0.0225	0.7564
Morning Person (MP)	rs231398	SH3BP2	4	2832189	G	A	0.837855	0.0354509	0.00615616	0.000341473	5.8e-09		Amyotrophic lateral sclerosis (ALS)	Original SNP available	NA	NA	NA	-0.045	0.0237	0.05803
Morning Person (MP)	rs12498561	KCNIP4	4	21860763	G	C	0.504684	0.0246853	0.00451296	0.000304655	4.6e-08		Amyotrophic lateral sclerosis (ALS)	Original SNP available	NA	NA	NA	0.0114	0.0177	0.5203
Morning Person (MP)	rs17292170	NA	4	62881399	C	A	0.751201	0.0298781	0.00521233	0.000333688	1.2e-08		Amyotrophic lateral sclerosis (ALS)	Original SNP available	NA	NA	NA	-0.0183	0.0205	0.3721
Morning Person (MP)	rs7691121	HNRNPD	4	83274208	C	G	0.767925	0.0340511	0.00532954	0.000413275	1e-10		Amyotrophic lateral sclerosis (ALS)	Original SNP available	NA	NA	NA	-0.0056	0.0208	0.7888
Morning Person (MP)	rs4339281	NA	4	118315560	A	G	0.872986	0.0394057	0.00677257	0.000344355	5.3e-09		Amyotrophic lateral sclerosis (ALS)	Original SNP available	NA	NA	NA	-0.004	0.0266	0.8812
Morning Person (MP)	rs4241964	RP11-775H9.1	4	137053959	G	T	0.474963	0.0326407	0.00453345	0.000531372	7.2e-13		Amyotrophic lateral sclerosis (ALS)	Original SNP available	NA	NA	NA	0.0123	0.0179	0.4935
Morning Person (MP)	rs10067113	RNU4-43P	5	26016363	T	C	0.619472	0.0280609	0.00465694	0.000371229	2.5e-09		Amyotrophic lateral sclerosis (ALS)	Original SNP available	NA	NA	NA	0.0121	0.0184	0.5112
Morning Person (MP)	rs7701529	RGS7BP	5	63861475	T	A	0.762299	0.0300077	0.00532109	0.000326326	1.7e-08		Amyotrophic lateral sclerosis (ALS)	Original SNP available	NA	NA	NA	-0.0119	0.0207	0.5657
Morning Person (MP)	rs34875688	MEF2C-AS1	5	88182026	T	A	0.767268	0.0320299	0.00534073	0.000366391	1.1e-09		Amyotrophic lateral sclerosis (ALS)	Original SNP available	NA	NA	NA	0.0081	0.0209	0.6974
Morning Person (MP)	rs1027742	SEMA6A	5	115904410	A	G	0.738161	0.0306919	0.00514017	0.000364135	3.6e-09		Amyotrophic lateral sclerosis (ALS)	Original SNP available	NA	NA	NA	0.0289	0.0205	0.1583
Morning Person (MP)	rs2910032	AC091969.1	5	152540354	T	C	0.517706	0.0336963	0.00451163	0.000567008	1.1e-13		Amyotrophic lateral sclerosis (ALS)	Original SNP available	NA	NA	NA	0.0021	0.0176	0.9051
Morning Person (MP)	rs9369915	PHACTR1	6	13191447	A	G	0.305714	0.0371942	0.00491617	0.000587265	3e-14		Amyotrophic lateral sclerosis (ALS)	Original SNP available	NA	NA	NA	-0.0275	0.0193	0.1546
Morning Person (MP)	rs2842638	NA	6	41583576	T	G	0.576697	0.0306548	0.0046083	0.000458803	1.9e-11		Amyotrophic lateral sclerosis (ALS)	Original SNP available	NA	NA	NA	-0.0087	0.0182	0.6325
Morning Person (MP)	rs2653343	HCRTR2	6	55133326	T	A	0.214721	0.0613434	0.00549376	0.00126901	5.2e-29		Amyotrophic lateral sclerosis (ALS)	Original SNP available	NA	NA	NA	0.0119	0.022	0.5878
Morning Person (MP)	rs60616179	NA	6	110244765	A	G	0.945063	0.0562524	0.009965	0.000328577	9.2e-09		Amyotrophic lateral sclerosis (ALS)	Original SNP available	NA	NA	NA	0.0228	0.0386	0.5547
Morning Person (MP)	rs520954	RP1-200K18.1	6	153135378	G	A	0.327173	0.0422581	0.00479665	0.000786196	1.6e-18		Amyotrophic lateral sclerosis (ALS)	Original SNP available	NA	NA	NA	-0.0036	0.0188	0.8472
Morning Person (MP)	rs3877930	AL590867.1	6	153574103	G	A	0.013941	0.112315	0.0192049	0.000346819	3e-09		Amyotrophic lateral sclerosis (ALS)	Original SNP available	NA	NA	NA	-0.0122	0.0815	0.8807
Morning Person (MP)	rs9365769	NA	6	165186963	A	G	0.436791	0.0262836	0.00457414	0.000339894	7.3e-09		Amyotrophic lateral sclerosis (ALS)	Original SNP available	NA	NA	NA	0.0054	0.0179	0.762
Morning Person (MP)	rs1494185	NA	7	24087655	G	A	0.725563	0.028783	0.00505302	0.000329929	1.1e-08		Amyotrophic lateral sclerosis (ALS)	Original SNP available	NA	NA	NA	-0.0026	0.0196	0.8957
Morning Person (MP)	rs12669911	PDE1C	7	32262377	C	A	0.615573	0.0294686	0.00466454	0.000411001	1.8e-10		Amyotrophic lateral sclerosis (ALS)	Original SNP available	NA	NA	NA	-0.0037	0.0183	0.8417
Morning Person (MP)	rs6967481	NA	7	50642701	T	C	0.49675	0.029923	0.00452547	0.000447674	1.9e-11		Amyotrophic lateral sclerosis (ALS)	Original SNP available	NA	NA	NA	-0.007	0.0177	0.6905
Morning Person (MP)	rs12704886	NA	7	96467982	C	T	0.581171	0.0252372	0.0045583	0.000310065	3e-08		Amyotrophic lateral sclerosis (ALS)	Original SNP available	NA	NA	NA	-0.0065	0.0181	0.719
Morning Person (MP)	rs202157	CUX1	7	101637753	C	T	0.29887	0.0397113	0.00493645	0.000660905	1.3e-15		Amyotrophic lateral sclerosis (ALS)	Original SNP available	NA	NA	NA	-0.0022	0.0192	0.907
Morning Person (MP)	rs4729854	NA	7	102383663	T	A	0.516577	0.0443063	0.00461134	0.000980445	1.9e-21		Amyotrophic lateral sclerosis (ALS)	Original SNP available	NA	NA	NA	-0.0003	0.0191	0.9858
Morning Person (MP)	rs1524472	TFEC	7	115676877	A	G	0.440956	0.0252952	0.00453478	0.000315462	2.1e-08		Amyotrophic lateral sclerosis (ALS)	Original SNP available	NA	NA	NA	-0.0192	0.0179	0.2823
Morning Person (MP)	rs13269289	CSMD1	8	4843924	A	G	0.326567	0.0275791	0.00485097	0.000334547	5.5e-09		Amyotrophic lateral sclerosis (ALS)	Original SNP available	NA	NA	NA	0.0185	0.0192	0.3351
Morning Person (MP)	rs11786306	SGK223	8	8208759	C	G	0.353931	0.0292175	0.00474691	0.000390403	7e-10		Amyotrophic lateral sclerosis (ALS)	Original SNP available	NA	NA	NA	0.0378	0.0186	0.04232
Morning Person (MP)	rs13255030	NRG1	8	31671330	A	G	0.58516	0.026079	0.00457953	0.000330192	1.5e-08		Amyotrophic lateral sclerosis (ALS)	Original SNP available	NA	NA	NA	0.0119	0.018	0.507
Morning Person (MP)	rs7001604	RP11-317N12.1	8	33680979	C	T	0.386947	0.0318374	0.00465169	0.0004809	7.3e-12		Amyotrophic lateral sclerosis (ALS)	Original SNP available	NA	NA	NA	-0.0252	0.0182	0.1673
Morning Person (MP)	rs2609589	NA	8	34246812	C	T	0.846871	0.0358682	0.00643418	0.000333675	3.6e-08		Amyotrophic lateral sclerosis (ALS)	Original SNP available	NA	NA	NA	-0.0575	0.025	0.02119
Morning Person (MP)	rs769066	ST18	8	53145698	C	T	0.183769	0.0329101	0.00583263	0.000324918	1.9e-08		Amyotrophic lateral sclerosis (ALS)	Original SNP available	NA	NA	NA	-0.0352	0.0225	0.1182
Morning Person (MP)	rs4321976	NA	8	76614958	T	C	0.778752	0.0328285	0.00543138	0.000371373	8.7e-10		Amyotrophic lateral sclerosis (ALS)	Original SNP available	NA	NA	NA	-0.0248	0.0215	0.2488
Morning Person (MP)	rs1470764	YWHAZ	8	101950038	G	A	0.387169	0.0285814	0.00463098	0.000387649	5.9e-10		Amyotrophic lateral sclerosis (ALS)	Original SNP available	NA	NA	NA	-0.0035	0.0182	0.8473
Morning Person (MP)	rs12682033	TRPS1	8	116701130	T	C	0.240285	0.034887	0.00529299	0.00044436	6.1e-11		Amyotrophic lateral sclerosis (ALS)	Original SNP available	NA	NA	NA	-0.0281	0.0209	0.1789
Morning Person (MP)	rs10976942	PTPRD	9	8310813	A	C	0.082883	0.0493619	0.00817039	0.000370428	1e-09		Amyotrophic lateral sclerosis (ALS)	Original SNP available	NA	NA	NA	0.0052	0.0315	0.8686
Morning Person (MP)	rs308521	NA	9	37367094	T	C	0.602903	0.0279091	0.00461881	0.000372963	1.5e-09		Amyotrophic lateral sclerosis (ALS)	Original SNP available	NA	NA	NA	-0.0364	0.018	0.04374
Morning Person (MP)	rs62553781	NA	9	76679777	C	T	0.965073	0.0828273	0.0123021	0.000462486	3e-11		Amyotrophic lateral sclerosis (ALS)	Original SNP available	NA	NA	NA	-0.0509	0.0516	0.3243
Morning Person (MP)	rs10818834	DENND1A	9	126317324	T	C	0.733086	0.0323011	0.00511442	0.000408311	4.2e-10		Amyotrophic lateral sclerosis (ALS)	Original SNP available	NA	NA	NA	0.0126	0.0197	0.5203
Morning Person (MP)	rs34619169	INPP5E	9	139327277	A	G	0.307899	0.0272806	0.00488632	0.000317187	1.5e-08		Amyotrophic lateral sclerosis (ALS)	Original SNP available	NA	NA	NA	-0.0353	0.0196	0.07091
Morning Person (MP)	rs28458909	EXD3	9	140257189	C	T	0.876461	0.0676497	0.00683765	0.000991057	4.7e-23		Amyotrophic lateral sclerosis (ALS)	Original SNP available	NA	NA	NA	0.0363	0.0309	0.2401
Morning Person (MP)	rs2893787	BICC1	10	60568697	G	A	0.2553	0.0288453	0.00516506	0.000316382	3.5e-08		Amyotrophic lateral sclerosis (ALS)	Original SNP available	NA	NA	NA	-0.0184	0.02	0.3584
Morning Person (MP)	rs4752593	ATE1	10	123536490	G	C	0.371575	0.0265676	0.00468542	0.000329636	9.8e-09		Amyotrophic lateral sclerosis (ALS)	Original SNP available	NA	NA	NA	0.0202	0.0184	0.2725
Morning Person (MP)	rs6599694	RP11-282I1.1	10	125124884	G	T	0.656185	0.0266711	0.00476984	0.000320969	2.1e-08		Amyotrophic lateral sclerosis (ALS)	Original SNP available	NA	NA	NA	0.0032	0.0186	0.8636
Morning Person (MP)	rs72632979	SOX6	11	16615883	A	G	0.828665	0.0346051	0.00599706	0.000340044	4e-09		Amyotrophic lateral sclerosis (ALS)	Original SNP available	NA	NA	NA	0.0011	0.0235	0.961
Morning Person (MP)	rs10501087	BDNF-AS	11	27670108	C	T	0.200548	0.0346935	0.00562434	0.000385955	5.4e-10		Amyotrophic lateral sclerosis (ALS)	Original SNP available	NA	NA	NA	-0.0278	0.0216	0.1986
Morning Person (MP)	rs512647	MPPED2/ RP4-710M3.2	11	30445366	C	G	0.443631	0.0244887	0.00453866	0.000296037	4.2e-08		Amyotrophic lateral sclerosis (ALS)	Original SNP available	NA	NA	NA	-0.0057	0.0178	0.7495
Morning Person (MP)	rs11032362	FBXO3/ CD59	11	33759092	A	G	0.090841	0.0672744	0.0078366	0.000747569	7.3e-18		Amyotrophic lateral sclerosis (ALS)	Original SNP available	NA	NA	NA	-0.0343	0.0293	0.2418
Morning Person (MP)	rs11229543	ZFP91/ CNTF	11	58370698	G	A	0.759944	0.033727	0.00527519	0.00041503	1.1e-10		Amyotrophic lateral sclerosis (ALS)	Original SNP available	NA	NA	NA	-0.0189	0.0204	0.3557
Morning Person (MP)	rs4936291	ZBTB16	11	114009982	G	A	0.389396	0.0276435	0.00474862	0.000363385	9.4e-09		Amyotrophic lateral sclerosis (ALS)	Original SNP available	NA	NA	NA	-0.0018	0.0191	0.926
Morning Person (MP)	rs73606718	C11orf63	11	122814474	G	A	0.879064	0.040119	0.00691498	0.000342221	5.7e-09		Amyotrophic lateral sclerosis (ALS)	Original SNP available	NA	NA	NA	-0.0577	0.0273	0.03456
Morning Person (MP)	rs2467109	RP11-114G22.1	12	23064038	A	T	0.281911	0.0276799	0.00501668	0.000310205	3.9e-08		Amyotrophic lateral sclerosis (ALS)	Original SNP available	NA	NA	NA	-0.0008	0.0203	0.9699
Morning Person (MP)	rs7302062	SOX5	12	24065752	T	C	0.55303	0.0317771	0.00453388	0.000499213	5.2e-12		Amyotrophic lateral sclerosis (ALS)	Original SNP available	NA	NA	NA	0.0146	0.0177	0.4087
Morning Person (MP)	rs7308565	NA	12	34018179	T	C	0.400606	0.0319509	0.00464272	0.00049026	6.6e-12		Amyotrophic lateral sclerosis (ALS)	Original SNP available	NA	NA	NA	-0.0025	0.0188	0.8943
Morning Person (MP)	rs7316768	NA	12	38033268	G	T	0.597626	0.0275657	0.00460339	0.00036545	3.1e-09		Amyotrophic lateral sclerosis (ALS)	Yes	rs4002685	-129654	0.978849	0.0125	0.0187	0.5043
Morning Person (MP)	rs7313852	NA	12	38908389	G	A	0.564644	0.0477061	0.00455758	0.00111891	3.8e-25		Amyotrophic lateral sclerosis (ALS)	Original SNP available	NA	NA	NA	0.0004	0.0178	0.9831
Morning Person (MP)	rs11174781	NA	12	63516126	T	C	0.877633	0.0475212	0.00687518	0.000485045	3.9e-12		Amyotrophic lateral sclerosis (ALS)	Original SNP available	NA	NA	NA	-0.0068	0.0273	0.8032
Morning Person (MP)	rs7959983	NA	12	90452978	C	T	0.404163	0.0318282	0.00457585	0.000487908	4.7e-12		Amyotrophic lateral sclerosis (ALS)	Original SNP available	NA	NA	NA	0.0212	0.018	0.2386
Morning Person (MP)	rs7304278	RFX4/ RP11-144F15.1	12	106989915	G	A	0.725038	0.0327762	0.00506843	0.000428332	9.6e-11		Amyotrophic lateral sclerosis (ALS)	Original SNP available	NA	NA	NA	0.0536	0.0196	0.006385
Morning Person (MP)	rs9597241	NA	13	56281271	A	C	0.811186	0.0322479	0.00579356	0.000318557	2.7e-08		Amyotrophic lateral sclerosis (ALS)	Original SNP available	NA	NA	NA	-0.0157	0.0223	0.4816
Morning Person (MP)	rs9573971	CLN5/ FBXL3	13	77568732	A	G	0.966149	0.108483	0.0124737	0.000769784	4.9e-18		Amyotrophic lateral sclerosis (ALS)	Original SNP available	NA	NA	NA	0.0245	0.049	0.6176
Morning Person (MP)	rs11841335	GPC6	13	94105884	G	A	0.746028	0.0283759	0.00518535	0.00030512	4e-08		Amyotrophic lateral sclerosis (ALS)	Original SNP available	NA	NA	NA	-0.0156	0.0205	0.4461
Morning Person (MP)	rs10149448	NA	14	84253271	A	G	0.603659	0.0272319	0.00461608	0.000354851	5.6e-09		Amyotrophic lateral sclerosis (ALS)	Original SNP available	NA	NA	NA	0.0218	0.0181	0.2299
Morning Person (MP)	rs12927162	RP11-297L17.6/ CASC16	16	52684916	A	G	0.721652	0.0459823	0.00503141	0.000849429	2e-20		Amyotrophic lateral sclerosis (ALS)	Original SNP available	NA	NA	NA	0.001	0.021	0.9605
Morning Person (MP)	rs1421085	FTO	16	53800954	C	T	0.40313	0.0416273	0.00459528	0.000833895	1.8e-19		Amyotrophic lateral sclerosis (ALS)	Original SNP available	NA	NA	NA	-0.0231	0.018	0.1994
Morning Person (MP)	rs11645898	NA	16	72229532	T	C	0.832897	0.0356701	0.00604233	0.000354172	1.8e-09		Amyotrophic lateral sclerosis (ALS)	Original SNP available	NA	NA	NA	-0.0026	0.0235	0.912
Morning Person (MP)	rs2518022	PER1/ RP11-599B13.6	17	8057367	T	C	0.0835266	0.0626693	0.00813849	0.000601291	7.6e-15		Amyotrophic lateral sclerosis (ALS)	Original SNP available	NA	NA	NA	0.0203	0.0303	0.5034
Morning Person (MP)	rs3760185	RASD1	17	17401736	C	T	0.751597	0.0371222	0.00527711	0.000514564	2.1e-12		Amyotrophic lateral sclerosis (ALS)	Original SNP available	NA	NA	NA	0.0082	0.0214	0.7033
Morning Person (MP)	rs72829936	RASL10B	17	34060115	A	G	0.163951	0.0352298	0.00610979	0.000340248	5.5e-09		Amyotrophic lateral sclerosis (ALS)	Original SNP available	NA	NA	NA	-0.0036	0.0233	0.8767
Morning Person (MP)	rs35653190	RP11-6N17.10	17	46077967	C	T	0.771778	0.0303562	0.00540798	0.00032462	2e-08		Amyotrophic lateral sclerosis (ALS)	Original SNP available	NA	NA	NA	0.0017	0.0213	0.9381
Morning Person (MP)	rs17682747	TANC2	17	61181112	A	G	0.232519	0.0305453	0.00534573	0.000333	8.7e-09		Amyotrophic lateral sclerosis (ALS)	Original SNP available	NA	NA	NA	-0.0074	0.0208	0.7223
Morning Person (MP)	rs2949923	PITPNC1	17	65475228	G	A	0.461345	0.0265539	0.0045291	0.000350448	4.2e-09		Amyotrophic lateral sclerosis (ALS)	Original SNP available	NA	NA	NA	0.0027	0.0177	0.8788
Morning Person (MP)	rs62082401	C18orf42	18	5186019	G	C	0.190601	0.0433691	0.00574168	0.000580335	1.2e-14		Amyotrophic lateral sclerosis (ALS)	Original SNP available	NA	NA	NA	-0.0002	0.0228	0.9917
Morning Person (MP)	rs1013987	RP11-958F21.3	18	22630836	C	T	0.594513	0.0269902	0.00460117	0.000351221	4.5e-09		Amyotrophic lateral sclerosis (ALS)	Original SNP available	NA	NA	NA	0.0112	0.0181	0.5349
Morning Person (MP)	rs4419127	NOL4	18	31663654	A	G	0.664926	0.0341313	0.00478687	0.000519098	5.7e-13		Amyotrophic lateral sclerosis (ALS)	Original SNP available	NA	NA	NA	-0.0146	0.0187	0.437
Morning Person (MP)	rs12969848	NA	18	38152835	T	C	0.529707	0.0362004	0.00452995	0.000652921	2.6e-15		Amyotrophic lateral sclerosis (ALS)	Original SNP available	NA	NA	NA	-0.0236	0.0177	0.1818
Morning Person (MP)	rs9962650	RP11-214L13.1/ CTD-2008L17.1/ MALT1/ RP11-126O1.4	18	53574043	G	C	0.423204	0.0263905	0.00457013	0.000340014	5.8e-09		Amyotrophic lateral sclerosis (ALS)	Original SNP available	NA	NA	NA	-0.0222	0.0181	0.2209
Morning Person (MP)	rs9964420	SEC11C	18	56824041	C	A	0.695679	0.0406117	0.0049227	0.00069835	2.4e-16		Amyotrophic lateral sclerosis (ALS)	Original SNP available	NA	NA	NA	-0.0228	0.0195	0.2443
Morning Person (MP)	rs11152350	ZCCHC2	18	60240352	C	A	0.529018	0.0279869	0.00451706	0.000390314	6.4e-10		Amyotrophic lateral sclerosis (ALS)	Original SNP available	NA	NA	NA	0.0056	0.0178	0.7545
Morning Person (MP)	rs9636202	PGPEP1/ RN7SL513P	19	18449238	G	A	0.733926	0.0281132	0.00512565	0.000308678	2.7e-08		Amyotrophic lateral sclerosis (ALS)	Original SNP available	NA	NA	NA	0.0113	0.0203	0.576
Morning Person (MP)	rs11670534	AC011484.1/ PNMAL2/ PPP5D1	19	47003906	C	T	0.834403	0.0328734	0.00608396	0.00029864	4.7e-08		Amyotrophic lateral sclerosis (ALS)	Original SNP available	NA	NA	NA	-0.0132	0.0245	0.5897
Morning Person (MP)	rs78095690	NA	20	16239683	C	T	0.435749	0.0275925	0.00456112	0.000374387	1.1e-09		Amyotrophic lateral sclerosis (ALS)	Original SNP available	NA	NA	NA	0.004	0.0178	0.8205
Morning Person (MP)	rs2072727	PABPC1L/ YWHAB	20	43538733	T	C	0.4361	0.0278367	0.0045507	0.000381113	5.6e-10		Amyotrophic lateral sclerosis (ALS)	Original SNP available	NA	NA	NA	0.0099	0.0179	0.5818
Morning Person (MP)	rs139911	TNRC6B	22	40704052	C	T	0.42411	0.0377065	0.00457846	0.000694513	2.2e-16		Amyotrophic lateral sclerosis (ALS)	Original SNP available	NA	NA	NA	0.0037	0.0179	0.8384
Morning Person (MP)	rs4822107	TCF20	22	42704834	A	G	0.505732	0.0278435	0.00453576	0.000387579	8.7e-10		Amyotrophic lateral sclerosis (ALS)	Original SNP available	NA	NA	NA	-0.0051	0.0179	0.7764
Insomnia (INS)	rs77217059	LINC01122	2	58989880	G	A	0.8698	0.0416557	0.007246	0.000393015	8.756e-09		Amyotrophic lateral sclerosis (ALS)	Original SNP available	NA	NA	NA	0.0512	0.0254	0.04342
Insomnia (INS)	rs11693221	MEIS1/ AC007392.3	2	66799986	T	C	0.0467	0.123102	0.01265	0.0013493	3.141e-22		Amyotrophic lateral sclerosis (ALS)	Original SNP available	NA	NA	NA	0.0188	0.0423	0.6563
Insomnia (INS)	rs55683518	NA	2	147484316	T	G	0.5805	0.0293258	0.005322	0.000418856	3.551e-08		Amyotrophic lateral sclerosis (ALS)	Original SNP available	NA	NA	NA	0.0138	0.0183	0.4508
Insomnia (INS)	rs1456193	RP11-384F7.2/ LSAMP	3	117637697	C	T	0.8072	0.0373904	0.006676	0.000435149	2.13e-08		Amyotrophic lateral sclerosis (ALS)	Original SNP available	NA	NA	NA	0.0538	0.0229	0.01872
Insomnia (INS)	rs77960	RP11-6N13.1	5	103964585	A	G	0.3161	0.0324672	0.005429	0.00045576	1.658e-09		Amyotrophic lateral sclerosis (ALS)	Original SNP available	NA	NA	NA	0.0111	0.0188	0.5542
Insomnia (INS)	rs6938026	CUL9/ RP3-330M21.5	6	43185733	G	A	0.173	0.0372958	0.006239	0.000398017	2.718e-09		Amyotrophic lateral sclerosis (ALS)	Original SNP available	NA	NA	NA	0.0453	0.0221	0.04039
Insomnia (INS)	rs370771	NA	6	105398086	T	G	0.5308	0.0345914	0.005121	0.000596014	1.475e-11		Amyotrophic lateral sclerosis (ALS)	Original SNP available	NA	NA	NA	-0.0045	0.0179	0.8016
Insomnia (INS)	rs6984111	MSRA	8	10211788	C	T	0.172	0.0430595	0.007393	0.000528113	4.254e-09		Amyotrophic lateral sclerosis (ALS)	Original SNP available	NA	NA	NA	0.0103	0.0248	0.6765
Insomnia (INS)	rs4073582	CNIH2/ YIF1A/ RP11-867G23.3	11	66050712	G	A	0.6382	0.0311811	0.005319	0.000448992	4.667e-09		Amyotrophic lateral sclerosis (ALS)	Original SNP available	NA	NA	NA	0.0218	0.0185	0.239
Insomnia (INS)	rs9576155	SUPT20H	13	37600284	A	G	0.325	0.0305292	0.005384	0.000408929	9.264e-09		Amyotrophic lateral sclerosis (ALS)	Original SNP available	NA	NA	NA	0.0168	0.0192	0.3806
Insomnia (INS)	rs6561715	NA	13	53888526	T	A	0.3628	0.0372958	0.005302	0.000643121	1.709e-12		Amyotrophic lateral sclerosis (ALS)	Original SNP available	NA	NA	NA	-0.0134	0.0183	0.463
Insomnia (INS)	rs4986172	ACBD4	17	43216281	T	C	0.3797	0.0372958	0.005357	0.000655227	5.204e-12		Amyotrophic lateral sclerosis (ALS)	Original SNP available	NA	NA	NA	0.0167	0.0186	0.3692
Insomnia (INS)	rs7228159	TCF4	18	53104253	A	T	0.335	0.0295588	0.005354	0.000389287	4.081e-08		Amyotrophic lateral sclerosis (ALS)	Original SNP available	NA	NA	NA	0.0201	0.0186	0.2797
Multisite chronic pain (MCP)	rs10888692	FAF1	1	50991473	G	C	0.431919	0.0143259	0.0024546	0.000100713	5.3e-09		Amyotrophic lateral sclerosis (ALS)	Original SNP available	NA	NA	NA	0.0284	0.0178	0.1113
Multisite chronic pain (MCP)	rs197441	FAM212B	1	112283655	G	A	0.382051	0.0153627	0.00251156	0.000111439	9.5e-10		Amyotrophic lateral sclerosis (ALS)	Original SNP available	NA	NA	NA	0.0496	0.0181	0.006061
Multisite chronic pain (MCP)	rs12069226	NA	1	243229308	T	C	0.320038	0.015901	0.00264167	0.000110044	1.8e-09		Amyotrophic lateral sclerosis (ALS)	Original SNP available	NA	NA	NA	0.0167	0.0197	0.3948
Multisite chronic pain (MCP)	rs6721975	NA	2	5832667	C	T	0.76863	0.0167025	0.00294519	9.92241e-05	1.4e-08		Amyotrophic lateral sclerosis (ALS)	Original SNP available	NA	NA	NA	0.0598	0.021	0.004426
Multisite chronic pain (MCP)	rs1434074	CTNNA2	2	80711752	T	A	0.747217	0.0155343	0.00283399	9.11608e-05	4.2e-08		Amyotrophic lateral sclerosis (ALS)	Original SNP available	NA	NA	NA	0.019	0.0206	0.3555
Multisite chronic pain (MCP)	rs7628207	GMPPB/ AMIGO3/ RNF123	3	49754970	T	C	0.177016	0.0195319	0.00318241	0.000111153	8.4e-10		Amyotrophic lateral sclerosis (ALS)	Original SNP available	NA	NA	NA	-0.0187	0.0232	0.4215
Multisite chronic pain (MCP)	rs62263345	BBX	3	107252190	G	A	0.137817	0.0214531	0.0035429	0.000109374	1.4e-09		Amyotrophic lateral sclerosis (ALS)	Original SNP available	NA	NA	NA	0.013	0.0256	0.6112
Multisite chronic pain (MCP)	rs6770476	STAG1	3	136073920	T	C	0.28931	0.0153908	0.00268094	9.74083e-05	9.4e-09		Amyotrophic lateral sclerosis (ALS)	Original SNP available	NA	NA	NA	0.0073	0.0194	0.7079
Multisite chronic pain (MCP)	rs56203712	NA	4	25342606	A	G	0.763875	0.0195579	0.00292494	0.000137987	2.3e-11		Amyotrophic lateral sclerosis (ALS)	Original SNP available	NA	NA	NA	-0.0349	0.0222	0.1154
Multisite chronic pain (MCP)	rs13135092	SLC39A8	4	103198082	G	A	0.082528	0.0327828	0.00443738	0.000162748	1.5e-13		Amyotrophic lateral sclerosis (ALS)	Original SNP available	NA	NA	NA	0.0341	0.0336	0.31
Multisite chronic pain (MCP)	rs13136239	MAML3	4	140908755	G	A	0.655021	0.0141059	0.00256094	8.99248e-05	3.6e-08		Amyotrophic lateral sclerosis (ALS)	Original SNP available	NA	NA	NA	0.0208	0.0187	0.2667
Multisite chronic pain (MCP)	rs6869446	NA	5	65570607	C	T	0.384411	0.0143645	0.00250261	9.76557e-05	9.5e-09		Amyotrophic lateral sclerosis (ALS)	Original SNP available	NA	NA	NA	-0.0139	0.0182	0.4458
Multisite chronic pain (MCP)	rs17474406	CEP120/ KRT8P33	5	122732342	A	G	0.019761	0.0491806	0.00880977	9.37041e-05	2.4e-08		Amyotrophic lateral sclerosis (ALS)	Original SNP available	NA	NA	NA	-0.0865	0.0667	0.1946
Multisite chronic pain (MCP)	rs11751591	NA	6	33794215	G	A	0.847175	0.0214053	0.00338958	0.000118642	2.7e-10		Amyotrophic lateral sclerosis (ALS)	Original SNP available	NA	NA	NA	0.0132	0.0251	0.5978
Multisite chronic pain (MCP)	rs142415291	NA	6	34755312	C	A	0.262679	0.0162944	0.00277566	0.000102846	4.3e-09		Amyotrophic lateral sclerosis (ALS)	rs9689160	rs9689160	-5463	1	-0.0278	0.0199	0.162
Multisite chronic pain (MCP)	rs6926377	UTRN	6	145105354	C	A	0.292822	0.0154511	0.00267711	9.88738e-05	7.9e-09		Amyotrophic lateral sclerosis (ALS)	Original SNP available	NA	NA	NA	0.0662	0.0191	0.0005138
Multisite chronic pain (MCP)	rs10259354	SDK1	7	3487414	G	A	0.306232	0.0146793	0.00264917	9.15599e-05	3e-08		Amyotrophic lateral sclerosis (ALS)	Original SNP available	NA	NA	NA	0.0068	0.0193	0.7242
Multisite chronic pain (MCP)	rs7798894	SP4	7	21552995	A	T	0.288463	0.015261	0.00269861	9.56057e-05	1.6e-08		Amyotrophic lateral sclerosis (ALS)	Original SNP available	NA	NA	NA	-0.0008	0.0196	0.9671
Multisite chronic pain (MCP)	rs6966540	DYNC1I1	7	95727967	C	T	0.372844	0.0139057	0.00251636	9.04312e-05	3.3e-08		Amyotrophic lateral sclerosis (ALS)	Original SNP available	NA	NA	NA	0.01	0.0183	0.5837
Multisite chronic pain (MCP)	rs12537376	FOXP2	7	114025053	A	G	0.608981	0.0150788	0.00250452	0.000108284	1.7e-09		Amyotrophic lateral sclerosis (ALS)	Original SNP available	NA	NA	NA	-0.0126	0.0181	0.4865
Multisite chronic pain (MCP)	rs11786084	NA	8	142651709	A	G	0.333578	0.0144791	0.00259101	9.32094e-05	2.3e-08		Amyotrophic lateral sclerosis (ALS)	Original SNP available	NA	NA	NA	0.0089	0.019	0.6405
Multisite chronic pain (MCP)	rs10992729	Y	9	96181075	C	T	0.667679	0.0157618	0.00258764	0.000110247	1.1e-09		Amyotrophic lateral sclerosis (ALS)	Original SNP available	NA	NA	NA	0.0209	0.0188	0.267
Multisite chronic pain (MCP)	rs6478241	ASTN2	9	119252629	A	G	0.364798	0.0149283	0.00251948	0.00010328	3.1e-09		Amyotrophic lateral sclerosis (ALS)	Original SNP available	NA	NA	NA	0.0074	0.0182	0.6848
Multisite chronic pain (MCP)	rs2183271	MLLT10	10	21957229	C	T	0.359249	0.0140394	0.00253689	9.07428e-05	3.1e-08		Amyotrophic lateral sclerosis (ALS)	Original SNP available	NA	NA	NA	0.0029	0.0184	0.8745
Multisite chronic pain (MCP)	rs11599236	SORCS3	10	106454672	T	C	0.590893	0.0137892	0.00249503	9.19293e-05	3.3e-08		Amyotrophic lateral sclerosis (ALS)	Original SNP available	NA	NA	NA	-0.0118	0.0178	0.5088
Multisite chronic pain (MCP)	rs117829627	KNDC1	10	134973637	T	C	0.268654	0.0152286	0.00275862	9.1131e-05	3.4e-08		Amyotrophic lateral sclerosis (ALS)	Original SNP available	NA	NA	NA	0.0012	0.0199	0.9533
Multisite chronic pain (MCP)	rs61883178	SOX6	11	16317779	A	C	0.166516	0.0207943	0.00326734	0.000120025	2e-10		Amyotrophic lateral sclerosis (ALS)	Original SNP available	NA	NA	NA	0.0171	0.0229	0.456
Multisite chronic pain (MCP)	rs1443914	NA	13	53917230	T	C	0.471983	0.0162156	0.00243609	0.00013106	2.8e-11		Amyotrophic lateral sclerosis (ALS)	Original SNP available	NA	NA	NA	-0.0172	0.0177	0.3328
Multisite chronic pain (MCP)	rs2006281	CTD-2134A5.4/ LINC00637	14	104327732	C	T	0.496931	0.0134934	0.0024458	9.10325e-05	3.4e-08		Amyotrophic lateral sclerosis (ALS)	Original SNP available	NA	NA	NA	0.0267	0.018	0.1383
Multisite chronic pain (MCP)	rs2386584	VPS33B/ PRC1	15	91539572	G	T	0.385382	0.0166445	0.00250006	0.000131241	2.8e-11		Amyotrophic lateral sclerosis (ALS)	Original SNP available	NA	NA	NA	0.0023	0.0181	0.899
Multisite chronic pain (MCP)	rs285026	NA	16	77100089	T	G	0.569404	0.0137932	0.00245488	9.32933e-05	1.9e-08		Amyotrophic lateral sclerosis (ALS)	Original SNP available	NA	NA	NA	-0.0205	0.0177	0.2482
Multisite chronic pain (MCP)	rs9899380	NMT1	17	43173131	C	G	0.426767	0.0139204	0.00247158	9.48103e-05	1.8e-08		Amyotrophic lateral sclerosis (ALS)	Original SNP available	NA	NA	NA	0.003	0.0179	0.8655
Multisite chronic pain (MCP)	rs11079993	snoZ178	17	50301552	T	G	0.381495	0.017286	0.00251042	0.00014101	5.7e-12		Amyotrophic lateral sclerosis (ALS)	Original SNP available	NA	NA	NA	-0.0037	0.0182	0.8383
Multisite chronic pain (MCP)	rs62098013	DCC	18	50863861	A	G	0.362587	0.0168595	0.00255242	0.000131387	4e-11		Amyotrophic lateral sclerosis (ALS)	Original SNP available	NA	NA	NA	-0.0024	0.0185	0.8947
Multisite chronic pain (MCP)	rs2424245	SLC24A3	20	19649716	C	T	0.874375	0.0230271	0.00367577	0.000116488	3.7e-10		Amyotrophic lateral sclerosis (ALS)	Original SNP available	NA	NA	NA	-0.0117	0.0262	0.6563
Sleep duration (SD)	rs915416	NA	1	34731984	C	G	0.289947	0.0192587	0.00249452	0.000152719	9.9e-15		Age related macular degeneration (AMD)	Original SNP available	NA	NA	NA	0.0001	0.018	0.985
Sleep duration (SD)	rs269054	DAB1	1	57864304	A	T	0.422076	0.0136431	0.00229327	9.08066e-05	2.1e-09		Age related macular degeneration (AMD)	Original SNP available	NA	NA	NA	0.001	0.017	0.953
Sleep duration (SD)	rs61796569	PDE4B	1	66476437	T	C	0.269583	0.0154442	0.00256443	9.39343e-05	1.5e-09		Age related macular degeneration (AMD)	Original SNP available	NA	NA	NA	0.02	0.019	0.293
Sleep duration (SD)	rs12567114	NA	1	98527951	A	G	0.275802	0.0148307	0.0025403	8.78634e-05	4.3e-09		Age related macular degeneration (AMD)	Original SNP available	NA	NA	NA	0.021	0.019	0.269
Sleep duration (SD)	rs62120041	NA	2	9185564	T	C	0.933902	0.0261113	0.00457497	8.41737e-05	9.6e-09		Age related macular degeneration (AMD)	Original SNP available	NA	NA	NA	-0.008	0.034	0.808
Sleep duration (SD)	rs374153	SLC8A1-AS1	2	40382712	C	T	0.158085	0.0176119	0.00310308	8.2566e-05	9.1e-09		Age related macular degeneration (AMD)	Original SNP available	NA	NA	NA	-0.002	0.023	0.944
Sleep duration (SD)	rs75539574	LINC01122	2	58871658	C	A	0.085792	0.0362482	0.00406522	0.000206108	6.9e-19		Age related macular degeneration (AMD)	Original SNP available	NA	NA	NA	-0.06	0.03	0.0479
Sleep duration (SD)	rs75892241	NA	2	58924285	C	A	0.086977	0.0359112	0.00404818	0.000204822	1.1e-18		Age related macular degeneration (AMD)	Original SNP available	NA	NA	NA	-0.049	0.03	0.107
Sleep duration (SD)	rs72804080	NA	2	59358659	G	A	0.149928	0.0177935	0.00319642	8.07033e-05	2.9e-08		Age related macular degeneration (AMD)	Original SNP available	NA	NA	NA	-0.028	0.025	0.256
Sleep duration (SD)	rs7556815	NA	2	114085785	A	G	0.219144	0.0407248	0.00274023	0.000567608	1.3e-49		Age related macular degeneration (AMD)	Original SNP available	NA	NA	NA	0.006	0.02	0.769
Sleep duration (SD)	rs35662245	NA	2	147583187	A	T	0.338744	0.0145968	0.00239263	9.54523e-05	1.4e-09		Age related macular degeneration (AMD)	Original SNP available	NA	NA	NA	0.022	0.017	0.202
Sleep duration (SD)	rs11885663	AC010127.3/ SCN1A	2	166944004	T	C	0.247809	0.0162176	0.00261811	9.80502e-05	8.6e-10		Age related macular degeneration (AMD)	Original SNP available	NA	NA	NA	0.007	0.019	0.719
Sleep duration (SD)	rs10173260	MAP2	2	210377845	C	T	0.606235	0.0128368	0.00231322	7.86723e-05	2.9e-08		Age related macular degeneration (AMD)	Original SNP available	NA	NA	NA	0.009	0.017	0.583
Sleep duration (SD)	rs112230981	ERC2	3	55879269	A	G	0.94984	0.0315275	0.00522787	9.47146e-05	2.2e-09		Age related macular degeneration (AMD)	Original SNP available	NA	NA	NA	-0.022	0.048	0.639
Sleep duration (SD)	rs17732997	NA	3	70470834	C	G	0.569098	0.0129345	0.0022882	8.20531e-05	1.2e-08		Age related macular degeneration (AMD)	Original SNP available	NA	NA	NA	0.006	0.017	0.739
Sleep duration (SD)	rs7644809	LINC00635	3	107564459	T	C	0.421606	0.0130621	0.00230148	8.32121e-05	1.6e-08		Age related macular degeneration (AMD)	Original SNP available	NA	NA	NA	0.002	0.017	0.91
Sleep duration (SD)	rs13088093	PPP2R3A	3	135838598	G	T	0.336317	0.0162722	0.00240235	0.000118204	7e-12		Age related macular degeneration (AMD)	Original SNP available	NA	NA	NA	0.068	0.018	0.000233
Sleep duration (SD)	rs2192528	NA	4	18327896	A	G	0.480065	0.0133687	0.0022692	8.9219e-05	2.7e-09		Age related macular degeneration (AMD)	Original SNP available	NA	NA	NA	-0.001	0.017	0.934
Sleep duration (SD)	rs17427571	RNU5A-2P	4	82254908	A	G	0.684313	0.0138255	0.00243544	8.25854e-05	1.3e-08		Age related macular degeneration (AMD)	Original SNP available	NA	NA	NA	0.018	0.018	0.31
Sleep duration (SD)	rs35531607	NA	4	92533225	C	T	0.474083	0.0128402	0.00227278	8.22139e-05	1.5e-08		Age related macular degeneration (AMD)	Original SNP available	NA	NA	NA	0.026	0.016	0.118
Sleep duration (SD)	rs13109404	BANK1/ MTND5P5/ RP11-498M5.2	4	102896591	T	G	0.928024	0.0312035	0.00440829	0.000130072	1.4e-12		Age related macular degeneration (AMD)	Original SNP available	NA	NA	NA	0.005	0.037	0.882
Sleep duration (SD)	rs365663	SLC6A3	5	1428883	A	G	0.545963	0.0146291	0.00227857	0.000106101	1e-10		Age related macular degeneration (AMD)	Original SNP available	NA	NA	NA	0.015	0.018	0.395
Sleep duration (SD)	rs465700	NA	5	3126493	C	G	0.107834	0.0225148	0.00367362	9.75366e-05	1.4e-09		Age related macular degeneration (AMD)	Original SNP available	NA	NA	NA	0.014	0.029	0.616
Sleep duration (SD)	rs56372231	PAM	5	102321905	T	C	0.334093	0.0169439	0.00239981	0.000127743	2.2e-12		Age related macular degeneration (AMD)	Original SNP available	NA	NA	NA	-0.003	0.018	0.851
Sleep duration (SD)	rs11567976	CDC25C	5	137654218	T	C	0.570908	0.0128042	0.00228516	8.03251e-05	2.1e-08		Age related macular degeneration (AMD)	Original SNP available	NA	NA	NA	0.018	0.016	0.28
Sleep duration (SD)	rs151014368	NA	5	176751059	A	G	0.206258	0.0160924	0.00281958	8.47934e-05	9.1e-09		Age related macular degeneration (AMD)	Original SNP available	NA	NA	NA	-0.006	0.021	0.784
Sleep duration (SD)	rs113113059	CUL9	6	43160375	T	C	0.78	0.0161406	0.00273732	8.94101e-05	8.4e-09		Age related macular degeneration (AMD)	Original SNP available	NA	NA	NA	0.008	0.021	0.719
Sleep duration (SD)	rs9382445	NA	6	54937974	T	C	0.62305	0.014536	0.00233387	9.92491e-05	4.8e-10		Age related macular degeneration (AMD)	Original SNP available	NA	NA	NA	-0.001	0.017	0.959
Sleep duration (SD)	rs2231265	PNRC1/ RP11-63L7.5	6	89790201	G	A	0.772289	0.014955	0.00269917	7.86623e-05	2.7e-08		Age related macular degeneration (AMD)	Original SNP available	NA	NA	NA	-0.036	0.02	0.0666
Sleep duration (SD)	rs9345234	NA	6	93162639	C	A	0.578016	0.0130117	0.00229893	8.25912e-05	1.8e-08		Age related macular degeneration (AMD)	Original SNP available	NA	NA	NA	-0.003	0.017	0.852
Sleep duration (SD)	rs34731055	MAD1L1	7	2106928	T	C	0.18089	0.0194603	0.00294778	0.000112224	3.7e-11		Age related macular degeneration (AMD)	Original SNP available	NA	NA	NA	0.003	0.02	0.883
Sleep duration (SD)	rs2079070	FOXP2	7	114126432	C	G	0.264613	0.0175475	0.00256638	0.000119836	7.5e-12		Age related macular degeneration (AMD)	Original SNP available	NA	NA	NA	-0.009	0.019	0.626
Sleep duration (SD)	rs7806045	CHCHD3	7	132610266	T	C	0.754703	0.0147916	0.00262577	8.10081e-05	1.4e-08		Age related macular degeneration (AMD)	Original SNP available	NA	NA	NA	-0.027	0.02	0.165
Sleep duration (SD)	rs4841498	AF131215.5/ XKR6/ AF131215.3	8	10985432	C	T	0.48696	0.0139954	0.00226922	9.7869e-05	1.2e-09		Age related macular degeneration (AMD)	Original SNP available	NA	NA	NA	0.005	0.017	0.768
Sleep duration (SD)	rs73219758	SGCZ	8	14279446	G	A	0.708064	0.0164012	0.00249526	0.000111209	5.6e-11		Age related macular degeneration (AMD)	Original SNP available	NA	NA	NA	0.002	0.018	0.894
Sleep duration (SD)	rs10973207	NA	9	37100525	T	G	0.157677	0.0204339	0.00312394	0.000110912	6e-11		Age related macular degeneration (AMD)	Original SNP available	NA	NA	NA	0.024	0.024	0.321
Sleep duration (SD)	rs1776776	ARRDC1	9	140497072	T	C	0.873832	0.019963	0.00341071	8.78737e-05	4.9e-09		Age related macular degeneration (AMD)	Original SNP available	NA	NA	NA	0.015	0.024	0.547
Sleep duration (SD)	rs12246842	MLLT10	10	21830580	A	G	0.459815	0.0133949	0.00227425	8.91322e-05	3.9e-09		Age related macular degeneration (AMD)	Original SNP available	NA	NA	NA	0.007	0.018	0.69
Sleep duration (SD)	rs10761674	EGR2	10	64618340	C	T	0.477334	0.0123329	0.00226591	7.58939e-05	4.2e-08		Age related macular degeneration (AMD)	Original SNP available	NA	NA	NA	0.01	0.017	0.535
Sleep duration (SD)	rs11190970	BTRC/ RNU2-59P/ snoU13	10	103128332	G	A	0.798661	0.015379	0.00282318	7.60635e-05	4.6e-08		Age related macular degeneration (AMD)	Original SNP available	NA	NA	NA	0.03	0.021	0.142
Sleep duration (SD)	rs7915425	NA	10	125016501	T	C	0.174682	0.0190638	0.00298959	0.00010479	2e-10		Age related macular degeneration (AMD)	Original SNP available	NA	NA	NA	0.022	0.021	0.298
Sleep duration (SD)	rs1517572	RP11-115J23.1	11	28829882	C	A	0.580536	0.0146443	0.00229467	0.000104446	1.5e-10		Age related macular degeneration (AMD)	Original SNP available	NA	NA	NA	0.007	0.017	0.676
Sleep duration (SD)	rs4592416	HSD17B12	11	43800474	G	A	0.464407	0.0146828	0.0022701	0.000107246	9.3e-11		Age related macular degeneration (AMD)	Original SNP available	NA	NA	NA	0.018	0.017	0.285
Sleep duration (SD)	rs11039544	PTPRJ	11	48173412	G	A	0.837779	0.018389	0.00307361	9.19142e-05	1.9e-09		Age related macular degeneration (AMD)	Original SNP available	NA	NA	NA	-0.009	0.022	0.693
Sleep duration (SD)	rs174560	FADS2/ FADS1/ MIR1908	11	61581764	C	T	0.314215	0.0135751	0.00243675	7.94202e-05	2.8e-08		Age related macular degeneration (AMD)	Original SNP available	NA	NA	NA	0.052	0.018	0.00392
Sleep duration (SD)	rs12791153	NA	11	80685181	T	A	0.081089	0.0235481	0.0042169	8.26375e-05	1.9e-08		Age related macular degeneration (AMD)	Original SNP available	NA	NA	NA	-0.052	0.038	0.166
Sleep duration (SD)	rs1553132	GRM5	11	88297740	G	A	0.258433	0.0145068	0.00258447	8.06625e-05	2.5e-08		Age related macular degeneration (AMD)	Original SNP available	NA	NA	NA	0.008	0.019	0.685
Sleep duration (SD)	rs1939455	TRPC6	11	101520886	G	T	0.879446	0.0204253	0.00356118	8.84622e-05	1.2e-08		Age related macular degeneration (AMD)	Original SNP available	NA	NA	NA	-0.022	0.027	0.405
Sleep duration (SD)	rs1079727	DRD2	11	113289182	C	T	0.157818	0.0182922	0.00310347	8.89456e-05	5.3e-09		Age related macular degeneration (AMD)	Original SNP available	NA	NA	NA	0.03	0.023	0.195
Sleep duration (SD)	rs3751046	C11orf63/ ATP5F1P5	11	122828342	G	A	0.146493	0.0194129	0.00320818	9.42399e-05	1.1e-09		Age related macular degeneration (AMD)	Original SNP available	NA	NA	NA	0.015	0.023	0.531
Sleep duration (SD)	rs34354917	NA	12	38764559	C	A	0.710472	0.0137464	0.00250081	7.77402e-05	3.9e-08		Age related macular degeneration (AMD)	Original SNP available	NA	NA	NA	-0.018	0.021	0.4
Sleep duration (SD)	rs4767550	KSR2	12	117951150	G	A	0.414138	0.0143001	0.0023096	9.92313e-05	6.3e-10		Age related macular degeneration (AMD)	Original SNP available	NA	NA	NA	0.006	0.017	0.734
Sleep duration (SD)	rs6575005	NOVA1	14	26954078	T	C	0.757854	0.0155637	0.00264172	8.89034e-05	4.4e-09		Age related macular degeneration (AMD)	Original SNP available	NA	NA	NA	0.004	0.019	0.817
Sleep duration (SD)	rs10483350	RP11-562L8.1	14	29816155	G	A	0.195418	0.017369	0.0028676	9.48669e-05	1.5e-09		Age related macular degeneration (AMD)	Original SNP available	NA	NA	NA	0.023	0.02	0.254
Sleep duration (SD)	rs61985058	RTN1	14	60233841	T	C	0.143176	0.0185938	0.00322893	8.48258e-05	1.3e-08		Age related macular degeneration (AMD)	Original SNP available	NA	NA	NA	-0.031	0.025	0.217
Sleep duration (SD)	rs55658675	MAX/ RP11-840I19.3	14	65554638	C	T	0.644938	0.0131415	0.00236892	7.90937e-05	2e-08		Age related macular degeneration (AMD)	Original SNP available	NA	NA	NA	-0.011	0.017	0.52
Sleep duration (SD)	rs11621908	NA	14	78495761	C	T	0.917141	0.0240951	0.00416298	8.82395e-05	5.6e-09		Age related macular degeneration (AMD)	Original SNP available	NA	NA	NA	-0.01	0.032	0.758
Sleep duration (SD)	rs8038326	SEMA6D	15	47989799	A	G	0.72691	0.0159204	0.0025407	0.000100629	2.8e-10		Age related macular degeneration (AMD)	Original SNP available	NA	NA	NA	-0.014	0.018	0.446
Sleep duration (SD)	rs3095508	RBFOX1/ RP11-420N3.2	16	6550400	C	A	0.593529	0.0153518	0.00230437	0.000113716	3.1e-11		Age related macular degeneration (AMD)	Original SNP available	NA	NA	NA	0.023	0.017	0.164
Sleep duration (SD)	rs11643715	PRKCB	16	23909538	G	C	0.290942	0.013895	0.00249658	7.96591e-05	3.2e-08		Age related macular degeneration (AMD)	Original SNP available	NA	NA	NA	0.008	0.019	0.676
Sleep duration (SD)	rs9937053	FTO	16	53799507	G	A	0.576695	0.0169348	0.00229041	0.00014002	1.2e-13		Age related macular degeneration (AMD)	Original SNP available	NA	NA	NA	-0.029	0.016	0.0821
Sleep duration (SD)	rs7198661	NA	16	56090428	T	C	0.502318	0.0133829	0.00227449	8.95491e-05	3.9e-09		Age related macular degeneration (AMD)	Original SNP available	NA	NA	NA	-0.017	0.017	0.307
Sleep duration (SD)	rs3027234	CTC1	17	8136092	C	T	0.772849	0.0151536	0.00270628	8.06252e-05	2.3e-08		Age related macular degeneration (AMD)	Original SNP available	NA	NA	NA	-0.004	0.02	0.842
Sleep duration (SD)	rs205024	SHISA6	17	11227352	T	C	0.383735	0.0138261	0.00232711	9.04125e-05	3.9e-09		Age related macular degeneration (AMD)	Original SNP available	NA	NA	NA	0.004	0.017	0.799
Sleep duration (SD)	rs200787224	KANSL1/ AC217772.1	17	44141908	C	CA	0.774682	0.0155802	0.00270941	8.47414e-05	8.1e-09		Age related macular degeneration (AMD)	Original SNP available	NA	NA	NA	-0.028	0.059	0.635
Sleep duration (SD)	rs112252397	EFCAB13	17	45506912	A	AG	0.511143	0.013492	0.00227203	9.09718e-05	3.4e-09		Age related macular degeneration (AMD)	Original SNP available	NA	NA	NA	-0.045	0.036	0.207
Sleep duration (SD)	rs12607679	TCF4	18	53059748	T	C	0.737717	0.0201387	0.00259284	0.000156947	8.3e-15		Age related macular degeneration (AMD)	Original SNP available	NA	NA	NA	0.03	0.019	0.108
Sleep duration (SD)	rs10421649	PIN1/ UBL5/ FBXL12/ CTD-2623N2.11	19	9942262	A	T	0.55697	0.0132975	0.00229462	8.7264e-05	6.9e-09		Age related macular degeneration (AMD)	Original SNP available	NA	NA	NA	-0.007	0.017	0.658
Sleep duration (SD)	rs2072727	PABPC1L/ YWHAB	20	43538733	T	C	0.43617	0.0132425	0.00228506	8.62529e-05	7.9e-09		Age related macular degeneration (AMD)	Original SNP available	NA	NA	NA	0.026	0.017	0.128
Short sleep (SS)	rs7524118	NA	1	34736052	C	T	0.708376	0.0057622	0.00105376	1.37181e-05	4.9e-08		Age related macular degeneration (AMD)	Original SNP available	NA	NA	NA	0.002	0.018	0.903
Short sleep (SS)	rs2186122	NA	1	66470206	T	A	0.561566	0.0056704	0.000972376	1.5833e-05	4.8e-09		Age related macular degeneration (AMD)	Original SNP available	NA	NA	NA	-0.004	0.017	0.792
Short sleep (SS)	rs12567114	NA	1	98527951	G	A	0.7246	0.00632465	0.00107682	1.59649e-05	4.1e-09		Age related macular degeneration (AMD)	Original SNP available	NA	NA	NA	-0.021	0.019	0.269
Short sleep (SS)	rs2820313	LMOD1/ RP11-307B6.3	1	201870221	G	A	0.341112	0.00600641	0.00101025	1.62169e-05	2.3e-09		Age related macular degeneration (AMD)	Original SNP available	NA	NA	NA	-0.046	0.018	0.01
Short sleep (SS)	rs1380703	NA	2	57941287	G	A	0.383531	0.00676427	0.0010046	2.16363e-05	1.6e-11		Age related macular degeneration (AMD)	Original SNP available	NA	NA	NA	-0.014	0.019	0.457
Short sleep (SS)	rs2863957	NA	2	114089551	C	A	0.781508	0.0101896	0.0011609	3.54579e-05	2.6e-18		Age related macular degeneration (AMD)	Original SNP available	NA	NA	NA	-0.005	0.02	0.804
Short sleep (SS)	rs2014830	RP11-493K19.3	3	50172397	C	T	0.698128	0.00578646	0.00105038	1.41128e-05	2.7e-08		Age related macular degeneration (AMD)	Original SNP available	NA	NA	NA	0.03	0.018	0.104
Short sleep (SS)	rs17005118	NA	4	82288564	A	G	0.264936	0.00648249	0.00108701	1.63674e-05	2.5e-09		Age related macular degeneration (AMD)	Original SNP available	NA	NA	NA	-0.035	0.019	0.068
Short sleep (SS)	rs13107325	SLC39A8	4	103188709	T	C	0.074528	0.0132682	0.0018282	2.42849e-05	2.5e-13		Age related macular degeneration (AMD)	Original SNP available	NA	NA	NA	0.009	0.031	0.776
Short sleep (SS)	rs12518468	NA	5	7249696	C	T	0.328456	0.00588504	0.00102098	1.52785e-05	8.5e-09		Age related macular degeneration (AMD)	Original SNP available	NA	NA	NA	0.003	0.017	0.845
Short sleep (SS)	rs3776864	PAM	5	102327868	A	C	0.66721	0.00572403	0.00101927	1.45501e-05	1.7e-08		Age related macular degeneration (AMD)	Original SNP available	NA	NA	NA	0.005	0.019	0.771
Short sleep (SS)	rs4585442	SMAD5	5	135508381	G	A	0.311023	0.00634685	0.00103625	1.72641e-05	8.1e-10		Age related macular degeneration (AMD)	Original SNP available	NA	NA	NA	-0.035	0.018	0.0518
Short sleep (SS)	rs12661667	USP49	6	41792545	T	C	0.263495	0.00602193	0.00108717	1.4075e-05	2.8e-08		Age related macular degeneration (AMD)	Original SNP available	NA	NA	NA	-0.001	0.019	0.964
Short sleep (SS)	rs9367621	HCRTR2	6	55040290	T	A	0.43104	0.00544503	0.000969917	1.45422e-05	1.6e-08		Age related macular degeneration (AMD)	Original SNP available	NA	NA	NA	0.006	0.017	0.711
Short sleep (SS)	rs9321171	RP1-69D17.4	6	129848635	C	T	0.540122	0.00535425	0.000966062	1.42417e-05	4.2e-08		Age related macular degeneration (AMD)	Original SNP available	NA	NA	NA	0.017	0.017	0.313
Short sleep (SS)	rs11763750	MAD1L1	7	2080114	G	A	0.814346	0.00721224	0.00123366	1.57284e-05	5.1e-09		Age related macular degeneration (AMD)	Original SNP available	NA	NA	NA	-0.002	0.02	0.906
Short sleep (SS)	rs1229762	FOXP2	7	114218582	T	C	0.664501	0.00723933	0.00101656	2.33676e-05	1e-12		Age related macular degeneration (AMD)	Original SNP available	NA	NA	NA	-0.015	0.017	0.381
Short sleep (SS)	rs60882754	RP11-546K22.1	8	52886619	A	T	0.938985	0.011304	0.00200145	1.46416e-05	1.8e-08		Age related macular degeneration (AMD)	Original SNP available	NA	NA	NA	0.029	0.037	0.436
Short sleep (SS)	rs1607227	RP11-115J23.1	11	28808617	G	T	0.704938	0.0063693	0.00105472	1.68763e-05	1.5e-09		Age related macular degeneration (AMD)	Original SNP available	NA	NA	NA	0.027	0.018	0.141
Short sleep (SS)	rs7939345	NA	11	47980568	T	G	0.207569	0.00649836	0.0011818	1.38919e-05	4e-08		Age related macular degeneration (AMD)	Original SNP available	NA	NA	NA	0.005	0.021	0.796
Short sleep (SS)	rs17388803	SEMA6D/ CTD-2270N23.1	15	48027204	C	A	0.105648	0.00982621	0.00158706	1.82462e-05	6.5e-10		Age related macular degeneration (AMD)	Original SNP available	NA	NA	NA	-0.025	0.027	0.358
Short sleep (SS)	rs59779556	GNAO1/ RP11-461O7.1/ CTD-2050B12.2	16	56227965	T	G	0.553827	0.00549133	0.000965961	1.49026e-05	2e-08		Age related macular degeneration (AMD)	Original SNP available	NA	NA	NA	0.005	0.017	0.74
Short sleep (SS)	rs205024	SHISA6	17	11227352	C	T	0.616724	0.00551041	0.000986026	1.43549e-05	2.7e-08		Age related macular degeneration (AMD)	Original SNP available	NA	NA	NA	-0.004	0.017	0.799
Short sleep (SS)	rs12963463	TCF4	18	53099093	C	T	0.299425	0.00711437	0.0010601	2.12347e-05	1.9e-11		Age related macular degeneration (AMD)	Original SNP available	NA	NA	NA	-0.038	0.018	0.0381
Short sleep (SS)	rs5757675	NA	22	39838892	G	T	0.259528	0.00645515	0.00109902	1.60153e-05	2.7e-09		Age related macular degeneration (AMD)	Original SNP available	NA	NA	NA	0.022	0.018	0.221
Long sleep (LS)	rs7534398	CAMTA1	1	7767464	A	T	0.201382	0.00507915	0.000908499	8.29797e-06	2.1e-08		Age related macular degeneration (AMD)	Original SNP available	NA	NA	NA	0.004	0.021	0.859
Long sleep (LS)	rs6737318	NA	2	114083120	G	A	0.221841	0.00638002	0.000876506	1.40535e-05	3.4e-13		Age related macular degeneration (AMD)	Original SNP available	NA	NA	NA	0.007	0.021	0.739
Long sleep (LS)	rs10899257	GUCY2EP/ RP11-672A2.3	11	76415209	A	G	0.144473	0.00563809	0.00103128	7.85804e-06	4.6e-08		Age related macular degeneration (AMD)	Original SNP available	NA	NA	NA	0.049	0.023	0.0353
Long sleep (LS)	rs75458655	MPZL3	11	118115331	T	C	0.022973	0.0167308	0.00242295	1.25657e-05	5.4e-12		Age related macular degeneration (AMD)	Original SNP available	NA	NA	NA	-0.049	0.076	0.519
Long sleep (LS)	rs3751046	C11orf63/ ATP5F1P5	11	122828342	G	A	0.147342	0.00577495	0.00102722	8.37969e-06	2e-08		Age related macular degeneration (AMD)	Original SNP available	NA	NA	NA	0.015	0.023	0.531
Long sleep (LS)	rs17817288	FTO	16	53807764	A	G	0.518127	0.00418824	0.000726521	8.75915e-06	8.9e-09		Age related macular degeneration (AMD)	Original SNP available	NA	NA	NA	-0.035	0.016	0.0326
Chronotype (CHR)	rs61773390	PER3/ RP3-467L1.4	1	7884525	T	G	0.196439	0.0340792	0.00337553	0.000366653	1.2e-23		Age related macular degeneration (AMD)	Original SNP available	NA	NA	NA	0.0001	0.021	0.987
Chronotype (CHR)	rs17448682	DDI2	1	15966713	T	C	0.231952	0.0221528	0.00318247	0.000174853	2.2e-12		Age related macular degeneration (AMD)	Original SNP available	NA	NA	NA	0.032	0.02	0.106
Chronotype (CHR)	rs3816454	NA	1	21191416	T	G	0.374768	0.020082	0.00278156	0.000188994	4.9e-13		Age related macular degeneration (AMD)	Original SNP available	NA	NA	NA	0.041	0.017	0.0165
Chronotype (CHR)	rs12140153	INADL	1	62579891	G	T	0.904737	0.0340109	0.00468803	0.000199394	1.6e-13		Age related macular degeneration (AMD)	Original SNP available	NA	NA	NA	-0.012	0.033	0.726
Chronotype (CHR)	rs7547493	AK5	1	77775233	G	A	0.178016	0.0376299	0.00350319	0.000414399	3.9e-27		Age related macular degeneration (AMD)	Original SNP available	NA	NA	NA	-0.012	0.022	0.596
Chronotype (CHR)	rs6658041	ELTD1	1	79387676	A	G	0.59992	0.0152482	0.00274124	0.000111611	1.7e-08		Age related macular degeneration (AMD)	Original SNP available	NA	NA	NA	0.019	0.017	0.253
Chronotype (CHR)	rs11588913	NA	1	79963816	G	A	0.601681	0.0154525	0.00273856	0.000114452	1.5e-08		Age related macular degeneration (AMD)	Original SNP available	NA	NA	NA	0.01	0.017	0.561
Chronotype (CHR)	rs72720396	NA	1	91191582	G	A	0.230344	0.0271261	0.00318521	0.000260903	8.4e-18		Age related macular degeneration (AMD)	Original SNP available	NA	NA	NA	0.042	0.02	0.0317
Chronotype (CHR)	rs4949980	NA	1	96621739	G	A	0.067607	0.0321893	0.00539402	0.00013063	2.7e-09		Age related macular degeneration (AMD)	Original SNP available	NA	NA	NA	0.0001	0.04	0.992
Chronotype (CHR)	rs17575798	GNAI3/ GPR61/ RP5-1160K1.8	1	110086451	G	A	0.807172	0.0225553	0.00339377	0.000158367	4.2e-11		Age related macular degeneration (AMD)	Original SNP available	NA	NA	NA	0.008	0.021	0.698
Chronotype (CHR)	rs11587758	PRPF3	1	150327106	A	G	0.395515	0.0241103	0.0027375	0.000277961	5.5e-19		Age related macular degeneration (AMD)	Original SNP available	NA	NA	NA	0.019	0.017	0.246
Chronotype (CHR)	rs140206235	RC3H1/ RP11-160H22.3	1	173996343	T	C	0.019269	0.0553854	0.00996801	0.000115939	2.3e-08		Age related macular degeneration (AMD)	Original SNP available	NA	NA	NA	-0.016	0.062	0.799
Chronotype (CHR)	rs975025	AXDND1/ RN7SL374P	1	179338327	C	T	0.922916	0.0321062	0.00502525	0.000146668	1.3e-10		Age related macular degeneration (AMD)	Original SNP available	NA	NA	NA	0.038	0.031	0.223
Chronotype (CHR)	rs509476	RGS16	1	182573227	T	C	0.0301569	0.1137	0.0078575	0.000756204	5.7e-47		Age related macular degeneration (AMD)	Original SNP available	NA	NA	NA	-0.009	0.052	0.863
Chronotype (CHR)	rs13011556	NA	2	4651923	G	C	0.238596	0.0227424	0.00316075	0.000187923	1.1e-12		Age related macular degeneration (AMD)	Original SNP available	NA	NA	NA	-0.025	0.021	0.223
Chronotype (CHR)	rs2712056	NA	2	23959131	T	C	0.184664	0.022175	0.00345992	0.000148073	5.1e-11		Age related macular degeneration (AMD)	Original SNP available	NA	NA	NA	-0.006	0.021	0.768
Chronotype (CHR)	rs75120545	NA	2	44271496	T	C	0.030179	0.0613917	0.00828587	0.00022062	1.1e-13		Age related macular degeneration (AMD)	Original SNP available	NA	NA	NA	-0.042	0.051	0.414
Chronotype (CHR)	rs786406	CAMKMT	2	44735953	G	A	0.702127	0.0235784	0.00293536	0.000232544	1.9e-16		Age related macular degeneration (AMD)	Original SNP available	NA	NA	NA	0.01	0.018	0.574
Chronotype (CHR)	rs7561945	LHCGR/ STON1-GTF2A1L/ GTF2A1L	2	48958647	C	T	0.94127	0.0337285	0.0057442	0.000125776	5.3e-09		Age related macular degeneration (AMD)	Original SNP available	NA	NA	NA	-0.006	0.034	0.867
Chronotype (CHR)	rs10495976	NA	2	49750698	T	A	0.390221	0.0178512	0.00276698	0.000151652	5.1e-11		Age related macular degeneration (AMD)	Original SNP available	NA	NA	NA	0.013	0.017	0.437
Chronotype (CHR)	rs111626088	NA	2	50465217	A	C	0.075622	0.0313664	0.00509283	0.000137549	6.6e-10		Age related macular degeneration (AMD)	Original SNP available	NA	NA	NA	0.028	0.032	0.378
Chronotype (CHR)	rs359250	NA	2	60480973	T	G	0.636336	0.0168642	0.0027885	0.000131628	9.2e-10		Age related macular degeneration (AMD)	Original SNP available	NA	NA	NA	0.012	0.017	0.486
Chronotype (CHR)	rs812925	USP34	2	61680993	G	C	0.351244	0.0205641	0.00280786	0.000192726	6.9e-13		Age related macular degeneration (AMD)	Original SNP available	NA	NA	NA	-0.008	0.017	0.645
Chronotype (CHR)	rs2311837	AAK1/ AC092431.2/ RP11-77O7.1	2	69819574	C	T	0.408279	0.0151285	0.00272441	0.000110585	3.6e-08		Age related macular degeneration (AMD)	Original SNP available	NA	NA	NA	0.011	0.017	0.53
Chronotype (CHR)	rs2422413	NA	2	76343577	C	T	0.377642	0.0162894	0.0027689	0.000124727	3.6e-09		Age related macular degeneration (AMD)	Original SNP available	NA	NA	NA	0.018	0.017	0.293
Chronotype (CHR)	rs10520176	LRRTM4/ AC079117.1	2	77217310	T	C	0.50187	0.0231498	0.00268932	0.000267953	1.4e-17		Age related macular degeneration (AMD)	Original SNP available	NA	NA	NA	0.002	0.017	0.913
Chronotype (CHR)	rs28380327	ARHGAP15/ AC096558.1/ RP11-570L15.2	2	144232491	A	T	0.629124	0.0205097	0.00277698	0.000196297	2.9e-13		Age related macular degeneration (AMD)	Original SNP available	NA	NA	NA	-0.013	0.017	0.46
Chronotype (CHR)	rs1947198	NA	2	149390435	T	C	0.122155	0.0241964	0.00409707	0.000125563	1.8e-09		Age related macular degeneration (AMD)	Original SNP available	NA	NA	NA	0.028	0.027	0.304
Chronotype (CHR)	rs197273	NA	2	161894663	A	G	0.470208	0.0158713	0.00269376	0.000125502	1.3e-08		Age related macular degeneration (AMD)	Original SNP available	NA	NA	NA	-0.004	0.017	0.836
Chronotype (CHR)	rs1064213	PLCL1	2	198950240	A	G	0.477688	0.019141	0.00268602	0.000182824	1.3e-12		Age related macular degeneration (AMD)	Original SNP available	NA	NA	NA	0.024	0.016	0.136
Chronotype (CHR)	rs114670539	GPR1	2	207064335	T	C	0.057896	0.0342784	0.00580825	0.000128179	4.6e-09		Age related macular degeneration (AMD)	Original SNP available	NA	NA	NA	0.015	0.037	0.687
Chronotype (CHR)	rs57435966	TRAF3IP1	2	239311369	C	T	0.912868	0.0549152	0.0047647	0.000479734	2.6e-30		Age related macular degeneration (AMD)	Original SNP available	NA	NA	NA	0.002	0.031	0.947
Chronotype (CHR)	rs114870822	ASB1	2	239353793	A	G	0.012733	0.0697522	0.0120259	0.000122324	2e-09		Age related macular degeneration (AMD)	Original SNP available	NA	NA	NA	0.031	0.065	0.633
Chronotype (CHR)	rs62182135	HDAC4	2	240267305	C	A	0.66833	0.0179439	0.00284795	0.000142745	3.7e-10		Age related macular degeneration (AMD)	Original SNP available	NA	NA	NA	0.001	0.018	0.958
Chronotype (CHR)	rs6442446	RP11-536I6.1	3	14394752	A	G	0.290534	0.0174738	0.00297308	0.000125873	3.1e-09		Age related macular degeneration (AMD)	Original SNP available	NA	NA	NA	0.007	0.018	0.692
Chronotype (CHR)	rs9883892	NA	3	23224246	A	G	0.784032	0.0178444	0.00326189	0.000107834	2.5e-08		Age related macular degeneration (AMD)	Original SNP available	NA	NA	NA	-0.009	0.02	0.656
Chronotype (CHR)	rs13059636	AC133680.1	3	24935790	G	A	0.472049	0.0182698	0.00270236	0.000166371	1.6e-11		Age related macular degeneration (AMD)	Original SNP available	NA	NA	NA	-0.026	0.017	0.116
Chronotype (CHR)	rs114848860	NA	3	36859494	T	A	0.024463	0.0555837	0.00872612	0.000147461	3.6e-10		Age related macular degeneration (AMD)	Original SNP available	NA	NA	NA	0.069	0.059	0.242
Chronotype (CHR)	rs11712056	ACTBP13	3	49914397	T	C	0.556296	0.0200896	0.00270384	0.000199238	1.6e-13		Age related macular degeneration (AMD)	Original SNP available	NA	NA	NA	-0.006	0.017	0.701
Chronotype (CHR)	rs13316611	SYNPR	3	63564385	T	G	0.256587	0.0178305	0.0030789	0.000121289	1.7e-08		Age related macular degeneration (AMD)	Original SNP available	NA	NA	NA	0.033	0.022	0.131
Chronotype (CHR)	rs11924337	ROBO2	3	77321570	C	G	0.272446	0.0190701	0.00301826	0.000144172	2.2e-10		Age related macular degeneration (AMD)	Original SNP available	NA	NA	NA	0.016	0.019	0.382
Chronotype (CHR)	rs957501	CADM2	3	85791657	T	A	0.336064	0.0154211	0.00284661	0.000106123	3e-08		Age related macular degeneration (AMD)	Original SNP available	NA	NA	NA	-0.016	0.017	0.353
Chronotype (CHR)	rs1800828	DRD3	3	113891549	C	G	0.746407	0.0176235	0.00308462	0.000117578	1.7e-08		Age related macular degeneration (AMD)	Original SNP available	NA	NA	NA	-0.002	0.019	0.926
Chronotype (CHR)	rs13065394	TMEM108/ RP11-402L6.1	3	132971327	G	T	0.711537	0.017504	0.00296404	0.000125774	3e-09		Age related macular degeneration (AMD)	Original SNP available	NA	NA	NA	0.018	0.018	0.332
Chronotype (CHR)	rs885255	NA	3	156348585	T	C	0.348115	0.0169773	0.00283418	0.000130816	4.4e-09		Age related macular degeneration (AMD)	Original SNP available	NA	NA	NA	-0.008	0.017	0.643
Chronotype (CHR)	rs9831488	PPM1L	3	160755062	G	A	0.350467	0.0183592	0.00284523	0.000153457	8.4e-11		Age related macular degeneration (AMD)	Original SNP available	NA	NA	NA	0.005	0.017	0.778
Chronotype (CHR)	rs3850174	NCEH1/ AC007919.2	3	172364093	T	A	0.742891	0.0194471	0.00309938	0.000144471	6.8e-10		Age related macular degeneration (AMD)	Original SNP available	NA	NA	NA	-0.023	0.02	0.242
Chronotype (CHR)	rs2239626	DGKG	3	185998884	C	T	0.304589	0.0202758	0.00292696	0.000174157	2.3e-12		Age related macular degeneration (AMD)	Original SNP available	NA	NA	NA	-0.007	0.018	0.675
Chronotype (CHR)	rs231398	SH3BP2	4	2832189	G	A	0.837853	0.0207867	0.00367183	0.000117403	8.4e-09		Age related macular degeneration (AMD)	Original SNP available	NA	NA	NA	-0.001	0.022	0.954
Chronotype (CHR)	rs28634184	LPHN3	4	62873419	C	T	0.749137	0.0176363	0.00310689	0.000116908	2.8e-08		Age related macular degeneration (AMD)	Original SNP available	NA	NA	NA	0.012	0.02	0.544
Chronotype (CHR)	rs7691121	HNRNPD	4	83274208	C	G	0.767817	0.0220069	0.00317772	0.000172678	5.6e-12		Age related macular degeneration (AMD)	Original SNP available	NA	NA	NA	-0.013	0.021	0.537
Chronotype (CHR)	rs4339281	NA	4	118315560	A	G	0.873018	0.0223188	0.00404047	0.000110443	3.2e-08		Age related macular degeneration (AMD)	Original SNP available	NA	NA	NA	0.037	0.025	0.141
Chronotype (CHR)	rs4241964	RP11-775H9.1	4	137053959	G	T	0.475089	0.020735	0.00270449	0.000214437	1.1e-14		Age related macular degeneration (AMD)	Original SNP available	NA	NA	NA	-0.033	0.017	0.0562
Chronotype (CHR)	rs10067113	RNU4-43P	5	26016363	T	C	0.619099	0.016251	0.00277635	0.000124555	6.3e-09		Age related macular degeneration (AMD)	Original SNP available	NA	NA	NA	0.006	0.017	0.741
Chronotype (CHR)	rs7701529	RGS7BP	5	63861475	T	A	0.762136	0.0188448	0.00317247	0.000128758	3.6e-09		Age related macular degeneration (AMD)	Original SNP available	NA	NA	NA	-0.004	0.019	0.849
Chronotype (CHR)	rs11748798	TMEM161B-AS1	5	87650742	G	T	0.749832	0.0203788	0.00309922	0.000155806	5.2e-11		Age related macular degeneration (AMD)	Original SNP available	NA	NA	NA	0.046	0.019	0.0152
Chronotype (CHR)	rs56947091	MEF2C	5	88160354	T	C	0.511326	0.0191881	0.00268737	0.000183997	6e-13		Age related macular degeneration (AMD)	Original SNP available	NA	NA	NA	-0.021	0.016	0.211
Chronotype (CHR)	rs286805	FBXL17	5	107460819	A	T	0.476954	0.0143071	0.00269548	0.000102129	4.5e-08		Age related macular degeneration (AMD)	Original SNP available	NA	NA	NA	0.0001	0.016	0.995
Chronotype (CHR)	rs1027742	SEMA6A	5	115904410	A	G	0.737765	0.0183119	0.00306482	0.000129749	2.8e-09		Age related macular degeneration (AMD)	Original SNP available	NA	NA	NA	0.02	0.02	0.313
Chronotype (CHR)	rs4246036	AC091969.1	5	152205430	C	T	0.292331	0.0237433	0.00295896	0.000233248	2.4e-15		Age related macular degeneration (AMD)	Original SNP available	NA	NA	NA	-0.01	0.018	0.59
Chronotype (CHR)	rs9395520	PHACTR1	6	13183523	T	C	0.305433	0.0231272	0.00291912	0.000226937	2.1e-15		Age related macular degeneration (AMD)	Original SNP available	NA	NA	NA	0.003	0.018	0.87
Chronotype (CHR)	rs521977	SLC44A4/ CYP21A2	6	31836827	T	G	0.322419	0.0159787	0.00286438	0.000111556	2.1e-08		Age related macular degeneration (AMD)	Original SNP available	NA	NA	NA	-0.08	0.018	1.26e-05
Chronotype (CHR)	rs4714475	FOXP4/ RP11-328M4.2	6	41509901	G	T	0.754058	0.0190271	0.00317856	0.00013428	1.6e-09		Age related macular degeneration (AMD)	Original SNP available	NA	NA	NA	0.012	0.022	0.566
Chronotype (CHR)	rs62405438	TFAP2B	6	50815314	A	T	0.179614	0.0201979	0.00350204	0.000120227	6.3e-09		Age related macular degeneration (AMD)	Original SNP available	NA	NA	NA	0.084	0.021	6.65e-05
Chronotype (CHR)	rs2653349	HCRTR2	6	55142337	A	G	0.214552	0.0387249	0.00327448	0.00050543	5.2e-32		Age related macular degeneration (AMD)	Original SNP available	NA	NA	NA	-0.013	0.021	0.536
Chronotype (CHR)	rs2881955	NA	6	72479263	T	C	0.27878	0.0161216	0.00300229	0.000104514	4.3e-08		Age related macular degeneration (AMD)	Original SNP available	NA	NA	NA	-0.023	0.018	0.205
Chronotype (CHR)	rs60616179	NA	6	110244765	A	G	0.945102	0.0375809	0.00594669	0.000146555	1.1e-10		Age related macular degeneration (AMD)	Original SNP available	NA	NA	NA	-0.015	0.037	0.696
Chronotype (CHR)	rs827749	RP1-200K18.1	6	153129663	C	T	0.327636	0.0236615	0.00286775	0.000246667	1e-16		Age related macular degeneration (AMD)	Original SNP available	NA	NA	NA	0.005	0.017	0.782
Chronotype (CHR)	rs9364767	NA	6	165221821	T	G	0.446852	0.0158538	0.00269933	0.000124252	5.4e-09		Age related macular degeneration (AMD)	Original SNP available	NA	NA	NA	0.004	0.016	0.793
Chronotype (CHR)	rs9348050	PDE10A	6	166263488	T	C	0.48949	0.016638	0.00269048	0.00013835	7.5e-10		Age related macular degeneration (AMD)	Original SNP available	NA	NA	NA	0.011	0.017	0.538
Chronotype (CHR)	rs10280205	NA	7	24082063	T	C	0.691748	0.0174497	0.00291239	0.000129855	1.4e-09		Age related macular degeneration (AMD)	Original SNP available	NA	NA	NA	0.008	0.018	0.652
Chronotype (CHR)	rs17161045	PDE1C	7	32261458	T	C	0.630545	0.0206395	0.0028029	0.000198475	7.2e-14		Age related macular degeneration (AMD)	Original SNP available	NA	NA	NA	0.03	0.017	0.0793
Chronotype (CHR)	rs6967481	NA	7	50642701	T	C	0.496563	0.0206433	0.00269925	0.000213063	6.9e-15		Age related macular degeneration (AMD)	Original SNP available	NA	NA	NA	0.024	0.016	0.15
Chronotype (CHR)	rs12704886	NA	7	96467982	C	T	0.581416	0.0147967	0.00271928	0.000106569	3.7e-08		Age related macular degeneration (AMD)	Original SNP available	NA	NA	NA	-0.011	0.017	0.515
Chronotype (CHR)	rs202157	CUX1	7	101637753	C	T	0.298716	0.0255486	0.0029433	0.000273474	4.1e-18		Age related macular degeneration (AMD)	Original SNP available	NA	NA	NA	0.018	0.018	0.326
Chronotype (CHR)	rs1113295	TFEC	7	115678646	T	G	0.440869	0.0156591	0.00270408	0.000120889	6.8e-09		Age related macular degeneration (AMD)	Original SNP available	NA	NA	NA	0.003	0.017	0.839
Chronotype (CHR)	rs2971970	EXOC4	7	133643778	T	G	0.218075	0.0188272	0.00325601	0.000120885	6e-09		Age related macular degeneration (AMD)	Original SNP available	NA	NA	NA	0.014	0.02	0.499
Chronotype (CHR)	rs35524253	CSMD1	8	4823608	A	G	0.357218	0.015862	0.00281259	0.000115543	5.8e-09		Age related macular degeneration (AMD)	Original SNP available	NA	NA	NA	-0.003	0.018	0.873
Chronotype (CHR)	rs11786306	SGK223	8	8208759	C	G	0.353978	0.0183309	0.00283083	0.000153681	8.7e-11		Age related macular degeneration (AMD)	Original SNP available	NA	NA	NA	0.012	0.018	0.483
Chronotype (CHR)	rs13255030	NRG1	8	31671330	A	G	0.585145	0.0162198	0.00273214	0.000127726	2.8e-09		Age related macular degeneration (AMD)	Original SNP available	NA	NA	NA	0.0001	0.017	0.977
Chronotype (CHR)	rs12541362	RP11-317N12.1/ VENTXP5	8	33584661	T	A	0.350242	0.0213568	0.00282446	0.000207598	3.5e-14		Age related macular degeneration (AMD)	Original SNP available	NA	NA	NA	0.02	0.018	0.255
Chronotype (CHR)	rs769066	ST18	8	53145698	C	T	0.183481	0.0219436	0.00348289	0.000144279	3.2e-10		Age related macular degeneration (AMD)	Original SNP available	NA	NA	NA	0.012	0.021	0.578
Chronotype (CHR)	rs4321976	NA	8	76614958	T	C	0.77856	0.0232959	0.00324034	0.000187127	3.1e-13		Age related macular degeneration (AMD)	Original SNP available	NA	NA	NA	0.06	0.02	0.00283
Chronotype (CHR)	rs3100052	YWHAZ/ RN7SL685P	8	101967139	A	G	0.387351	0.0170795	0.00276058	0.000138451	6.9e-10		Age related macular degeneration (AMD)	Original SNP available	NA	NA	NA	0.02	0.017	0.242
Chronotype (CHR)	rs3808477	TRPS1	8	116670347	T	C	0.281399	0.0215613	0.00299116	0.000188014	2.8e-13		Age related macular degeneration (AMD)	Original SNP available	NA	NA	NA	-0.01	0.019	0.598
Chronotype (CHR)	rs34340407	NA	9	8147423	C	T	0.246607	0.0184548	0.0031152	0.000126554	4.3e-09		Age related macular degeneration (AMD)	Original SNP available	NA	NA	NA	0.006	0.019	0.772
Chronotype (CHR)	rs6477309	PTPRD	9	8450638	T	C	0.665392	0.0174399	0.00286276	0.000135435	8e-10		Age related macular degeneration (AMD)	Original SNP available	NA	NA	NA	-0.011	0.018	0.559
Chronotype (CHR)	rs308521	NA	9	37367094	T	C	0.602627	0.0199718	0.00275427	0.000191034	3.7e-13		Age related macular degeneration (AMD)	Original SNP available	NA	NA	NA	0.02	0.017	0.249
Chronotype (CHR)	rs62553781	NA	9	76679777	C	T	0.965171	0.0504004	0.00734656	0.000170782	1.2e-11		Age related macular degeneration (AMD)	Original SNP available	NA	NA	NA	-0.001	0.049	0.976
Chronotype (CHR)	rs4838161	NEK6	9	127079253	T	G	0.560809	0.0161104	0.00270516	0.000127853	2.2e-09		Age related macular degeneration (AMD)	Original SNP available	NA	NA	NA	-0.005	0.017	0.756
Chronotype (CHR)	rs10988239	RP11-247A12.2/ IER5L/ RP11-247A12.8	9	131943440	C	T	0.48728	0.0186334	0.00273304	0.000173489	1.6e-11		Age related macular degeneration (AMD)	Original SNP available	NA	NA	NA	-0.027	0.018	0.125
Chronotype (CHR)	rs34619169	INPP5E	9	139327277	A	G	0.307715	0.0169119	0.00291571	0.000121856	3.8e-09		Age related macular degeneration (AMD)	Original SNP available	NA	NA	NA	0.003	0.018	0.855
Chronotype (CHR)	rs28458909	EXD3	9	140257189	C	T	0.876368	0.0432803	0.00407749	0.000405908	2.6e-26		Age related macular degeneration (AMD)	Original SNP available	NA	NA	NA	0.043	0.028	0.129
Chronotype (CHR)	rs4948547	BICC1	10	60568514	C	A	0.255795	0.0190042	0.00307909	0.000137504	1.2e-09		Age related macular degeneration (AMD)	Original SNP available	NA	NA	NA	0.006	0.019	0.748
Chronotype (CHR)	rs10823233	TET1	10	70351903	C	T	0.547887	0.0151686	0.00270212	0.000113988	4.3e-08		Age related macular degeneration (AMD)	Original SNP available	NA	NA	NA	0.001	0.017	0.976
Chronotype (CHR)	rs3808964	GPR26	10	125426627	T	G	0.634729	0.0157096	0.00279601	0.000114436	2.7e-08		Age related macular degeneration (AMD)	Original SNP available	NA	NA	NA	-0.01	0.017	0.576
Chronotype (CHR)	rs72632979	SOX6	11	16615883	A	G	0.82849	0.021581	0.00357606	0.000132358	1.2e-09		Age related macular degeneration (AMD)	Original SNP available	NA	NA	NA	0.0001	0.027	0.995
Chronotype (CHR)	rs10742179	BDNF-AS/ LINC00678	11	27650524	A	G	0.260177	0.0182967	0.00306465	0.000128876	1.5e-09		Age related macular degeneration (AMD)	Original SNP available	NA	NA	NA	0.011	0.019	0.568
Chronotype (CHR)	rs4141920	MPPED2/ RP4-710M3.2	11	30449319	G	A	0.543867	0.0155932	0.00270207	0.000120638	4.6e-09		Age related macular degeneration (AMD)	Original SNP available	NA	NA	NA	0.006	0.017	0.696
Chronotype (CHR)	rs11032362	FBXO3/ CD59	11	33759092	A	G	0.090763	0.0395538	0.00467579	0.000258221	4.8e-17		Age related macular degeneration (AMD)	Original SNP available	NA	NA	NA	-0.042	0.028	0.128
Chronotype (CHR)	rs34239319	ALKBH3/ RP11-613D13.5	11	43902681	T	G	0.102121	0.0280114	0.00443834	0.000143891	3.9e-10		Age related macular degeneration (AMD)	Original SNP available	NA	NA	NA	0.035	0.032	0.277
Chronotype (CHR)	rs3168135	ZFP91/ CNTF	11	58386177	G	A	0.760045	0.0207725	0.0031468	0.00015739	2.9e-11		Age related macular degeneration (AMD)	Original SNP available	NA	NA	NA	0.008	0.019	0.689
Chronotype (CHR)	rs4237555	NA	11	92725803	T	C	0.526954	0.0164771	0.00269332	0.000135353	6e-10		Age related macular degeneration (AMD)	Original SNP available	NA	NA	NA	-0.03	0.017	0.0731
Chronotype (CHR)	rs4936291	ZBTB16	11	114009982	G	A	0.389252	0.0179295	0.00283312	0.000152848	3.8e-10		Age related macular degeneration (AMD)	Original SNP available	NA	NA	NA	-0.002	0.018	0.931
Chronotype (CHR)	rs74357745	C11orf63	11	122811822	A	G	0.878807	0.026546	0.00412156	0.000150106	8.7e-11		Age related macular degeneration (AMD)	Original SNP available	NA	NA	NA	-0.02	0.027	0.445
Chronotype (CHR)	rs7977610	NA	12	17078918	A	T	0.673383	0.0160414	0.0028718	0.000113192	2.1e-08		Age related macular degeneration (AMD)	Original SNP available	NA	NA	NA	-0.027	0.018	0.131
Chronotype (CHR)	rs12811046	SOX5	12	24066937	A	G	0.553343	0.0169679	0.00270358	0.000142316	6.2e-10		Age related macular degeneration (AMD)	Original SNP available	NA	NA	NA	0.016	0.017	0.353
Chronotype (CHR)	rs7316768	NA	12	38033268	G	T	0.597822	0.0182311	0.00274591	0.000159825	3.2e-11		Age related macular degeneration (AMD)	Yes	rs4002685	-129654	0.978849	-0.055	0.027	0.0408
Chronotype (CHR)	rs7313852	NA	12	38908389	G	A	0.564964	0.029649	0.00271587	0.000432112	2.7e-27		Age related macular degeneration (AMD)	Original SNP available	NA	NA	NA	-0.021	0.017	0.211
Chronotype (CHR)	rs77384811	NA	12	63497398	G	C	0.843254	0.0247483	0.00372778	0.000161911	2.8e-11		Age related macular degeneration (AMD)	Original SNP available	NA	NA	NA	0.012	0.024	0.598
Chronotype (CHR)	rs7959983	NA	12	90452978	C	T	0.404082	0.0195258	0.00272849	0.000183613	9.5e-13		Age related macular degeneration (AMD)	Original SNP available	NA	NA	NA	-0.011	0.017	0.512
Chronotype (CHR)	rs7304278	RFX4/ RP11-144F15.1	12	106989915	G	A	0.725152	0.020255	0.00302264	0.000163537	2.2e-11		Age related macular degeneration (AMD)	Original SNP available	NA	NA	NA	0.02	0.018	0.269
Chronotype (CHR)	rs80097534	RPL11P5	12	121029604	G	T	0.901458	0.0281025	0.00455453	0.000140309	9.3e-10		Age related macular degeneration (AMD)	Original SNP available	NA	NA	NA	-0.024	0.03	0.434
Chronotype (CHR)	rs9597250	NA	13	56303709	C	A	0.810212	0.0213068	0.00343801	0.000139616	6.9e-10		Age related macular degeneration (AMD)	Original SNP available	NA	NA	NA	0.007	0.021	0.734
Chronotype (CHR)	rs9573971	CLN5/ FBXL3	13	77568732	A	G	0.9661	0.0727759	0.00743443	0.000346918	3.6e-22		Age related macular degeneration (AMD)	Original SNP available	NA	NA	NA	0.094	0.046	0.0417
Chronotype (CHR)	rs17267683	GPC6	13	94057870	C	G	0.76125	0.0197414	0.00316651	0.000141663	2.7e-10		Age related macular degeneration (AMD)	Original SNP available	NA	NA	NA	0.002	0.019	0.921
Chronotype (CHR)	rs9521184	MYO16	13	109782568	T	C	0.48682	0.0148855	0.00270389	0.000110712	3e-08		Age related macular degeneration (AMD)	Original SNP available	NA	NA	NA	0.036	0.016	0.0294
Chronotype (CHR)	rs1952923	NA	14	40982168	G	A	0.260667	0.016877	0.00305963	0.000109786	3.6e-08		Age related macular degeneration (AMD)	Original SNP available	NA	NA	NA	-0.008	0.019	0.678
Chronotype (CHR)	rs698015	OTX2/ RP11-1085N6.6	14	57269825	T	C	0.647493	0.0161876	0.0028566	0.000119618	8.8e-09		Age related macular degeneration (AMD)	Original SNP available	NA	NA	NA	0.016	0.017	0.363
Chronotype (CHR)	rs7148842	ELMSAN1/ RP5-1021I20.1	14	74255556	C	T	0.611932	0.0153777	0.00278312	0.000112311	1.8e-08		Age related macular degeneration (AMD)	Original SNP available	NA	NA	NA	0.007	0.018	0.689
Chronotype (CHR)	rs10149448	NA	14	84253271	A	G	0.603599	0.0164465	0.00275282	0.000129438	2.7e-09		Age related macular degeneration (AMD)	Original SNP available	NA	NA	NA	0.008	0.018	0.659
Chronotype (CHR)	rs12432176	BEGAIN	14	101021218	A	C	0.379295	0.0161131	0.00278357	0.00012225	6.5e-09		Age related macular degeneration (AMD)	Original SNP available	NA	NA	NA	0.0001	0.018	0.978
Chronotype (CHR)	rs59986227	SEMA6D	15	48009263	G	C	0.25779	0.0178401	0.00310217	0.000121792	8.3e-09		Age related macular degeneration (AMD)	Original SNP available	NA	NA	NA	-0.002	0.02	0.909
Chronotype (CHR)	rs9932577	NA	16	24512509	C	A	0.495067	0.0166195	0.00271482	0.00013809	6.8e-10		Age related macular degeneration (AMD)	Original SNP available	NA	NA	NA	0.048	0.017	0.00479
Chronotype (CHR)	rs12927162	RP11-297L17.6/ CASC16	16	52684916	A	G	0.721593	0.0286498	0.00300067	0.000329796	6.8e-22		Age related macular degeneration (AMD)	Original SNP available	NA	NA	NA	0.001	0.023	0.957
Chronotype (CHR)	rs1421085	FTO	16	53800954	C	T	0.403118	0.0275621	0.00274075	0.000365574	1.5e-23		Age related macular degeneration (AMD)	Original SNP available	NA	NA	NA	0.03	0.017	0.0723
Chronotype (CHR)	rs4784655	GNAO1	16	56364030	G	C	0.678524	0.0211306	0.00288752	0.00019479	1.5e-13		Age related macular degeneration (AMD)	Original SNP available	NA	NA	NA	0.009	0.017	0.594
Chronotype (CHR)	rs17604349	PMFBP1	16	72210865	G	A	0.820797	0.0257422	0.00351443	0.000194941	1.7e-13		Age related macular degeneration (AMD)	Original SNP available	NA	NA	NA	0.035	0.021	0.0933
Chronotype (CHR)	rs2518022	PER1/ RP11-599B13.6	17	8057367	T	C	0.0836026	0.0403075	0.00485089	0.000248946	4.8e-17		Age related macular degeneration (AMD)	Original SNP available	NA	NA	NA	-0.037	0.028	0.194
Chronotype (CHR)	rs3760185	RASD1	17	17401736	C	T	0.751745	0.0241586	0.0031496	0.000217842	2.6e-14		Age related macular degeneration (AMD)	Original SNP available	NA	NA	NA	0.013	0.022	0.542
Chronotype (CHR)	rs226090	AP2B1	17	34034059	C	T	0.168356	0.0208783	0.00359523	0.000122064	4.1e-09		Age related macular degeneration (AMD)	Original SNP available	NA	NA	NA	0.023	0.021	0.281
Chronotype (CHR)	rs28647842	CA10	17	50127211	G	C	0.477366	0.0160844	0.00269439	0.000129089	2e-09		Age related macular degeneration (AMD)	Original SNP available	NA	NA	NA	-0.009	0.016	0.576
Chronotype (CHR)	rs72829706	NA	17	54173733	A	G	0.960574	0.0407112	0.00693598	0.000125537	5.1e-09		Age related macular degeneration (AMD)	Original SNP available	NA	NA	NA	-0.008	0.044	0.864
Chronotype (CHR)	rs114352914	TANC2/ RP11-269G24.2/ AC037445.1	17	61381453	A	G	0.188112	0.0197917	0.00344154	0.000119649	7.9e-09		Age related macular degeneration (AMD)	Original SNP available	NA	NA	NA	0.005	0.021	0.814
Chronotype (CHR)	rs2949923	PITPNC1	17	65475228	G	A	0.461623	0.016206	0.00270197	0.000130544	2.1e-09		Age related macular degeneration (AMD)	Original SNP available	NA	NA	NA	0.015	0.017	0.4
Chronotype (CHR)	rs62082401	C18orf42	18	5186019	G	C	0.19099	0.0256287	0.00342253	0.000202977	1.6e-14		Age related macular degeneration (AMD)	Original SNP available	NA	NA	NA	0.007	0.029	0.803
Chronotype (CHR)	rs11083105	NA	18	22618399	G	A	0.594686	0.0184584	0.00275495	0.000164247	1.5e-11		Age related macular degeneration (AMD)	Original SNP available	NA	NA	NA	0.005	0.017	0.784
Chronotype (CHR)	rs4419127	NOL4	18	31663654	A	G	0.664983	0.0218058	0.00285599	0.000211861	1.3e-14		Age related macular degeneration (AMD)	Original SNP available	NA	NA	NA	0.0001	0.018	0.986
Chronotype (CHR)	rs12969848	NA	18	38152835	T	C	0.529859	0.0218632	0.00270301	0.000238147	1.3e-15		Age related macular degeneration (AMD)	Original SNP available	NA	NA	NA	0.027	0.017	0.0991
Chronotype (CHR)	rs9962650	RP11-214L13.1/ CTD-2008L17.1/ MALT1/ RP11-126O1.4	18	53574043	G	C	0.423319	0.0173129	0.00272797	0.000146343	1.6e-10		Age related macular degeneration (AMD)	Original SNP available	NA	NA	NA	0.027	0.017	0.112
Chronotype (CHR)	rs9964420	SEC11C	18	56824041	C	A	0.695492	0.0284801	0.00293643	0.000343561	8.6e-22		Age related macular degeneration (AMD)	Original SNP available	NA	NA	NA	-0.006	0.018	0.732
Chronotype (CHR)	rs56076457	ZCCHC2	18	60238668	T	C	0.528735	0.0162984	0.00269462	0.00013238	1.3e-09		Age related macular degeneration (AMD)	Original SNP available	NA	NA	NA	0.015	0.017	0.349
Chronotype (CHR)	rs10402849	GNG7	19	2695661	T	C	0.201353	0.0192609	0.00335946	0.000119315	8.9e-09		Age related macular degeneration (AMD)	Original SNP available	NA	NA	NA	0.006	0.022	0.775
Chronotype (CHR)	rs9636202	PGPEP1/ RN7SL513P	19	18449238	G	A	0.733565	0.0183734	0.00305534	0.000131959	7.5e-10		Age related macular degeneration (AMD)	Original SNP available	NA	NA	NA	-0.02	0.019	0.275
Chronotype (CHR)	rs11670534	AC011484.1/ PNMAL2/ PPP5D1	19	47003906	C	T	0.834382	0.0209755	0.00362802	0.000121598	8.5e-09		Age related macular degeneration (AMD)	Original SNP available	NA	NA	NA	-0.015	0.023	0.503
Chronotype (CHR)	rs78095690	NA	20	16239683	C	T	0.435624	0.0163477	0.00272137	0.000131409	1.4e-09		Age related macular degeneration (AMD)	Original SNP available	NA	NA	NA	0.022	0.017	0.188
Chronotype (CHR)	rs6131942	PCSK2	20	17348608	G	A	0.580035	0.0175437	0.00273235	0.000149948	9.4e-11		Age related macular degeneration (AMD)	Original SNP available	NA	NA	NA	-0.01	0.017	0.558
Chronotype (CHR)	rs2072727	PABPC1L/ YWHAB	20	43538733	T	C	0.435988	0.016352	0.00271514	0.000131503	8.5e-10		Age related macular degeneration (AMD)	Original SNP available	NA	NA	NA	0.026	0.017	0.128
Chronotype (CHR)	rs139911	TNRC6B	22	40704052	C	T	0.423865	0.0233915	0.00273231	0.000267238	2.3e-17		Age related macular degeneration (AMD)	Original SNP available	NA	NA	NA	-0.003	0.017	0.854
Chronotype (CHR)	rs4822107	TCF20	22	42704834	A	G	0.505722	0.015528	0.00270621	0.000120544	9.6e-09		Age related macular degeneration (AMD)	Original SNP available	NA	NA	NA	0.021	0.017	0.205
Morning Person (MP)	rs17374439	PER3/ RP3-467L1.4	1	7888438	T	C	0.196492	0.0555478	0.00566145	0.000974314	1.2e-22		Age related macular degeneration (AMD)	Original SNP available	NA	NA	NA	0.0001	0.021	0.993
Morning Person (MP)	rs3767240	EIF4G3/ RNU7-200P	1	21163921	C	T	0.3821	0.0312547	0.00462739	0.000461271	7.3e-12		Age related macular degeneration (AMD)	Original SNP available	NA	NA	NA	0.041	0.017	0.0158
Morning Person (MP)	rs12140153	INADL	1	62579891	G	T	0.904974	0.0484879	0.00787657	0.000404367	4.8e-10		Age related macular degeneration (AMD)	Original SNP available	NA	NA	NA	-0.012	0.033	0.726
Morning Person (MP)	rs7547493	AK5	1	77775233	G	A	0.17806	0.0582789	0.00587503	0.000994167	2.5e-23		Age related macular degeneration (AMD)	Original SNP available	NA	NA	NA	-0.012	0.022	0.596
Morning Person (MP)	rs11588913	NA	1	79963816	G	A	0.601488	0.0252376	0.00459169	0.000305348	2.5e-08		Age related macular degeneration (AMD)	Original SNP available	NA	NA	NA	0.01	0.017	0.561
Morning Person (MP)	rs72720396	NA	1	91191582	G	A	0.230529	0.0430894	0.00533877	0.000658702	5.3e-16		Age related macular degeneration (AMD)	Original SNP available	NA	NA	NA	0.042	0.02	0.0317
Morning Person (MP)	rs4949980	NA	1	96621739	G	A	0.067535	0.0545952	0.00904918	0.000375405	1.6e-09		Age related macular degeneration (AMD)	Original SNP available	NA	NA	NA	0.0001	0.04	0.992
Morning Person (MP)	rs17575798	GNAI3/ GPR61/ RP5-1160K1.8	1	110086451	G	A	0.806886	0.0392352	0.00568886	0.000479742	7.8e-12		Age related macular degeneration (AMD)	Original SNP available	NA	NA	NA	0.008	0.021	0.698
Morning Person (MP)	rs6537834	BCAS2	1	115108870	C	T	0.614722	0.0252152	0.00462393	0.000301167	3.5e-08		Age related macular degeneration (AMD)	Original SNP available	NA	NA	NA	-0.002	0.017	0.925
Morning Person (MP)	rs11587758	PRPF3	1	150327106	A	G	0.395746	0.0346078	0.00459127	0.000572815	3.8e-14		Age related macular degeneration (AMD)	Original SNP available	NA	NA	NA	0.019	0.017	0.246
Morning Person (MP)	rs75650221	RABGAP1L/ GPR52	1	174421994	T	C	0.038335	0.0646983	0.011744	0.000308628	3.3e-08		Age related macular degeneration (AMD)	Original SNP available	NA	NA	NA	0.018	0.043	0.673
Morning Person (MP)	rs11580135	AXDND1/ HNRNPA1P54/ MEF2AP1	1	179417780	C	T	0.682898	0.0275921	0.00483431	0.000329727	1.3e-08		Age related macular degeneration (AMD)	Original SNP available	NA	NA	NA	0.02	0.018	0.268
Morning Person (MP)	rs1144566	RGS16	1	182569626	T	C	0.0301951	0.170568	0.0131392	0.00170391	2.8e-38		Age related macular degeneration (AMD)	Original SNP available	NA	NA	NA	-0.011	0.05	0.826
Morning Person (MP)	rs10196909	NA	2	4651199	C	A	0.481825	0.0321137	0.00450856	0.000514964	6.2e-13		Age related macular degeneration (AMD)	Original SNP available	NA	NA	NA	-0.014	0.017	0.4
Morning Person (MP)	rs75120545	NA	2	44271496	T	C	0.030178	0.0974698	0.013897	0.0005561	2.9e-12		Age related macular degeneration (AMD)	Original SNP available	NA	NA	NA	-0.042	0.051	0.414
Morning Person (MP)	rs786406	CAMKMT	2	44735953	G	A	0.702178	0.0327319	0.00492279	0.000448102	1e-11		Age related macular degeneration (AMD)	Original SNP available	NA	NA	NA	0.01	0.018	0.574
Morning Person (MP)	rs10495976	NA	2	49750698	T	A	0.390197	0.0280661	0.00464114	0.000374859	8e-10		Age related macular degeneration (AMD)	Original SNP available	NA	NA	NA	0.013	0.017	0.437
Morning Person (MP)	rs7602425	NRXN1	2	50460480	T	C	0.075507	0.0536212	0.00854512	0.000401415	3.2e-10		Age related macular degeneration (AMD)	Original SNP available	NA	NA	NA	0.029	0.032	0.374
Morning Person (MP)	rs778147	USP34	2	61606566	C	A	0.366787	0.0296842	0.00466945	0.000409303	4.6e-10		Age related macular degeneration (AMD)	Original SNP available	NA	NA	NA	-0.007	0.017	0.664
Morning Person (MP)	rs6744983	NA	2	76346385	T	G	0.37744	0.0253244	0.00464336	0.000301396	4.9e-08		Age related macular degeneration (AMD)	Original SNP available	NA	NA	NA	0.018	0.017	0.285
Morning Person (MP)	rs10520176	LRRTM4/ AC079117.1	2	77217310	T	C	0.501844	0.0333663	0.00451125	0.000556647	2e-13		Age related macular degeneration (AMD)	Original SNP available	NA	NA	NA	0.002	0.017	0.913
Morning Person (MP)	rs28380327	ARHGAP15/ AC096558.1/ RP11-570L15.2	2	144232491	A	T	0.629168	0.0289857	0.0046586	0.00039205	7.8e-10		Age related macular degeneration (AMD)	Original SNP available	NA	NA	NA	-0.013	0.017	0.46
Morning Person (MP)	rs1947198	NA	2	149390435	T	C	0.12217	0.0396714	0.00686993	0.000337567	3.2e-09		Age related macular degeneration (AMD)	Original SNP available	NA	NA	NA	0.028	0.027	0.304
Morning Person (MP)	rs11679484	PLCL1	2	198921604	A	C	0.373932	0.0298469	0.00467197	0.000417102	1.6e-10		Age related macular degeneration (AMD)	Original SNP available	NA	NA	NA	0.035	0.018	0.0532
Morning Person (MP)	rs138964083	INO80D/ AC007679.4	2	206908054	T	C	0.058574	0.0591602	0.00960026	0.000385994	1e-09		Age related macular degeneration (AMD)	Original SNP available	NA	NA	NA	0.001	0.036	0.971
Morning Person (MP)	rs77008212	TRAF3IP1	2	239307113	A	G	0.912884	0.0825698	0.00798588	0.00108439	1.1e-24		Age related macular degeneration (AMD)	Original SNP available	NA	NA	NA	0.001	0.031	0.972
Morning Person (MP)	rs114870822	ASB1	2	239353793	A	G	0.012795	0.108373	0.0201178	0.000296702	3.4e-08		Age related macular degeneration (AMD)	Original SNP available	NA	NA	NA	0.031	0.065	0.633
Morning Person (MP)	rs34581681	CNTN4	3	2435647	G	A	0.839317	0.034486	0.00617986	0.000320783	4.2e-08		Age related macular degeneration (AMD)	Original SNP available	NA	NA	NA	-0.006	0.023	0.803
Morning Person (MP)	rs13059636	AC133680.1	3	24935790	G	A	0.471965	0.0317863	0.0045329	0.000503596	3.5e-12		Age related macular degeneration (AMD)	Original SNP available	NA	NA	NA	-0.026	0.017	0.116
Morning Person (MP)	rs115774037	NA	3	36834668	C	T	0.026128	0.078752	0.0140393	0.000315618	3.5e-08		Age related macular degeneration (AMD)	Original SNP available	NA	NA	NA	0.09	0.063	0.151
Morning Person (MP)	rs11712056	ACTBP13	3	49914397	T	C	0.556466	0.031956	0.0045329	0.000504081	3.7e-12		Age related macular degeneration (AMD)	Original SNP available	NA	NA	NA	-0.006	0.017	0.701
Morning Person (MP)	rs60194061	ROBO2	3	77301121	A	G	0.26968	0.0326372	0.00511118	0.000419583	8.6e-11		Age related macular degeneration (AMD)	Original SNP available	NA	NA	NA	0.017	0.019	0.37
Morning Person (MP)	rs957501	CADM2	3	85791657	T	A	0.336033	0.0263167	0.00477453	0.000309045	3e-08		Age related macular degeneration (AMD)	Original SNP available	NA	NA	NA	-0.016	0.017	0.353
Morning Person (MP)	rs13065394	TMEM108/ RP11-402L6.1	3	132971327	G	T	0.711759	0.0297983	0.00497014	0.000364336	2.2e-09		Age related macular degeneration (AMD)	Original SNP available	NA	NA	NA	0.018	0.018	0.332
Morning Person (MP)	rs2102506	NA	3	156342849	G	A	0.3605	0.0293301	0.00472786	0.000396646	8.3e-10		Age related macular degeneration (AMD)	Original SNP available	NA	NA	NA	-0.005	0.017	0.77
Morning Person (MP)	rs3850174	NCEH1/ AC007919.2	3	172364093	T	A	0.742864	0.0318495	0.00519636	0.000387532	1.4e-09		Age related macular degeneration (AMD)	Original SNP available	NA	NA	NA	-0.023	0.02	0.242
Morning Person (MP)	rs2239626	DGKG	3	185998884	C	T	0.304532	0.0335827	0.00490904	0.000477718	5e-12		Age related macular degeneration (AMD)	Original SNP available	NA	NA	NA	-0.007	0.018	0.675
Morning Person (MP)	rs34627176	FGFRL1	4	1006200	A	G	0.213865	0.0298813	0.00551285	0.000300238	3.6e-08		Age related macular degeneration (AMD)	Original SNP available	NA	NA	NA	-0.031	0.02	0.126
Morning Person (MP)	rs231398	SH3BP2	4	2832189	G	A	0.837855	0.0354509	0.00615616	0.000341473	5.8e-09		Age related macular degeneration (AMD)	Original SNP available	NA	NA	NA	-0.001	0.022	0.954
Morning Person (MP)	rs12498561	KCNIP4	4	21860763	G	C	0.504684	0.0246853	0.00451296	0.000304655	4.6e-08		Age related macular degeneration (AMD)	Original SNP available	NA	NA	NA	0.005	0.017	0.751
Morning Person (MP)	rs17292170	NA	4	62881399	C	A	0.751201	0.0298781	0.00521233	0.000333688	1.2e-08		Age related macular degeneration (AMD)	Original SNP available	NA	NA	NA	0.009	0.02	0.659
Morning Person (MP)	rs7691121	HNRNPD	4	83274208	C	G	0.767925	0.0340511	0.00532954	0.000413275	1e-10		Age related macular degeneration (AMD)	Original SNP available	NA	NA	NA	-0.013	0.021	0.537
Morning Person (MP)	rs4339281	NA	4	118315560	A	G	0.872986	0.0394057	0.00677257	0.000344355	5.3e-09		Age related macular degeneration (AMD)	Original SNP available	NA	NA	NA	0.037	0.025	0.141
Morning Person (MP)	rs4241964	RP11-775H9.1	4	137053959	G	T	0.474963	0.0326407	0.00453345	0.000531372	7.2e-13		Age related macular degeneration (AMD)	Original SNP available	NA	NA	NA	-0.033	0.017	0.0562
Morning Person (MP)	rs10067113	RNU4-43P	5	26016363	T	C	0.619472	0.0280609	0.00465694	0.000371229	2.5e-09		Age related macular degeneration (AMD)	Original SNP available	NA	NA	NA	0.006	0.017	0.741
Morning Person (MP)	rs7701529	RGS7BP	5	63861475	T	A	0.762299	0.0300077	0.00532109	0.000326326	1.7e-08		Age related macular degeneration (AMD)	Original SNP available	NA	NA	NA	-0.004	0.019	0.849
Morning Person (MP)	rs34875688	MEF2C-AS1	5	88182026	T	A	0.767268	0.0320299	0.00534073	0.000366391	1.1e-09		Age related macular degeneration (AMD)	Original SNP available	NA	NA	NA	0.021	0.019	0.283
Morning Person (MP)	rs1027742	SEMA6A	5	115904410	A	G	0.738161	0.0306919	0.00514017	0.000364135	3.6e-09		Age related macular degeneration (AMD)	Original SNP available	NA	NA	NA	0.02	0.02	0.313
Morning Person (MP)	rs2910032	AC091969.1	5	152540354	T	C	0.517706	0.0336963	0.00451163	0.000567008	1.1e-13		Age related macular degeneration (AMD)	Original SNP available	NA	NA	NA	0.007	0.016	0.67
Morning Person (MP)	rs9369915	PHACTR1	6	13191447	A	G	0.305714	0.0371942	0.00491617	0.000587265	3e-14		Age related macular degeneration (AMD)	Original SNP available	NA	NA	NA	0.003	0.018	0.871
Morning Person (MP)	rs2842638	NA	6	41583576	T	G	0.576697	0.0306548	0.0046083	0.000458803	1.9e-11		Age related macular degeneration (AMD)	Original SNP available	NA	NA	NA	0.019	0.019	0.307
Morning Person (MP)	rs2653343	HCRTR2	6	55133326	T	A	0.214721	0.0613434	0.00549376	0.00126901	5.2e-29		Age related macular degeneration (AMD)	Original SNP available	NA	NA	NA	-0.013	0.021	0.522
Morning Person (MP)	rs60616179	NA	6	110244765	A	G	0.945063	0.0562524	0.009965	0.000328577	9.2e-09		Age related macular degeneration (AMD)	Original SNP available	NA	NA	NA	-0.015	0.037	0.696
Morning Person (MP)	rs520954	RP1-200K18.1	6	153135378	G	A	0.327173	0.0422581	0.00479665	0.000786196	1.6e-18		Age related macular degeneration (AMD)	Original SNP available	NA	NA	NA	0.005	0.018	0.759
Morning Person (MP)	rs3877930	AL590867.1	6	153574103	G	A	0.013941	0.112315	0.0192049	0.000346819	3e-09		Age related macular degeneration (AMD)	Original SNP available	NA	NA	NA	0.019	0.061	0.761
Morning Person (MP)	rs9365769	NA	6	165186963	A	G	0.436791	0.0262836	0.00457414	0.000339894	7.3e-09		Age related macular degeneration (AMD)	Original SNP available	NA	NA	NA	0.004	0.017	0.792
Morning Person (MP)	rs1494185	NA	7	24087655	G	A	0.725563	0.028783	0.00505302	0.000329929	1.1e-08		Age related macular degeneration (AMD)	Original SNP available	NA	NA	NA	0.004	0.018	0.813
Morning Person (MP)	rs12669911	PDE1C	7	32262377	C	A	0.615573	0.0294686	0.00466454	0.000411001	1.8e-10		Age related macular degeneration (AMD)	Original SNP available	NA	NA	NA	0.028	0.017	0.0963
Morning Person (MP)	rs6967481	NA	7	50642701	T	C	0.49675	0.029923	0.00452547	0.000447674	1.9e-11		Age related macular degeneration (AMD)	Original SNP available	NA	NA	NA	0.024	0.016	0.15
Morning Person (MP)	rs12704886	NA	7	96467982	C	T	0.581171	0.0252372	0.0045583	0.000310065	3e-08		Age related macular degeneration (AMD)	Original SNP available	NA	NA	NA	-0.011	0.017	0.515
Morning Person (MP)	rs202157	CUX1	7	101637753	C	T	0.29887	0.0397113	0.00493645	0.000660905	1.3e-15		Age related macular degeneration (AMD)	Original SNP available	NA	NA	NA	0.018	0.018	0.326
Morning Person (MP)	rs1524472	TFEC	7	115676877	A	G	0.440956	0.0252952	0.00453478	0.000315462	2.1e-08		Age related macular degeneration (AMD)	Original SNP available	NA	NA	NA	0.003	0.017	0.844
Morning Person (MP)	rs13269289	CSMD1	8	4843924	A	G	0.326567	0.0275791	0.00485097	0.000334547	5.5e-09		Age related macular degeneration (AMD)	Original SNP available	NA	NA	NA	0.001	0.019	0.951
Morning Person (MP)	rs11786306	SGK223	8	8208759	C	G	0.353931	0.0292175	0.00474691	0.000390403	7e-10		Age related macular degeneration (AMD)	Original SNP available	NA	NA	NA	0.012	0.018	0.483
Morning Person (MP)	rs13255030	NRG1	8	31671330	A	G	0.58516	0.026079	0.00457953	0.000330192	1.5e-08		Age related macular degeneration (AMD)	Original SNP available	NA	NA	NA	0.0001	0.017	0.977
Morning Person (MP)	rs7001604	RP11-317N12.1	8	33680979	C	T	0.386947	0.0318374	0.00465169	0.0004809	7.3e-12		Age related macular degeneration (AMD)	Original SNP available	NA	NA	NA	0.009	0.017	0.601
Morning Person (MP)	rs2609589	NA	8	34246812	C	T	0.846871	0.0358682	0.00643418	0.000333675	3.6e-08		Age related macular degeneration (AMD)	Original SNP available	NA	NA	NA	0.016	0.024	0.496
Morning Person (MP)	rs769066	ST18	8	53145698	C	T	0.183769	0.0329101	0.00583263	0.000324918	1.9e-08		Age related macular degeneration (AMD)	Original SNP available	NA	NA	NA	0.012	0.021	0.578
Morning Person (MP)	rs4321976	NA	8	76614958	T	C	0.778752	0.0328285	0.00543138	0.000371373	8.7e-10		Age related macular degeneration (AMD)	Original SNP available	NA	NA	NA	0.06	0.02	0.00283
Morning Person (MP)	rs1470764	YWHAZ	8	101950038	G	A	0.387169	0.0285814	0.00463098	0.000387649	5.9e-10		Age related macular degeneration (AMD)	Original SNP available	NA	NA	NA	0.02	0.017	0.234
Morning Person (MP)	rs12682033	TRPS1	8	116701130	T	C	0.240285	0.034887	0.00529299	0.00044436	6.1e-11		Age related macular degeneration (AMD)	Original SNP available	NA	NA	NA	-0.005	0.02	0.819
Morning Person (MP)	rs10976942	PTPRD	9	8310813	A	C	0.082883	0.0493619	0.00817039	0.000370428	1e-09		Age related macular degeneration (AMD)	Original SNP available	NA	NA	NA	-0.012	0.029	0.673
Morning Person (MP)	rs308521	NA	9	37367094	T	C	0.602903	0.0279091	0.00461881	0.000372963	1.5e-09		Age related macular degeneration (AMD)	Original SNP available	NA	NA	NA	0.02	0.017	0.249
Morning Person (MP)	rs62553781	NA	9	76679777	C	T	0.965073	0.0828273	0.0123021	0.000462486	3e-11		Age related macular degeneration (AMD)	Original SNP available	NA	NA	NA	-0.001	0.049	0.976
Morning Person (MP)	rs10818834	DENND1A	9	126317324	T	C	0.733086	0.0323011	0.00511442	0.000408311	4.2e-10		Age related macular degeneration (AMD)	Original SNP available	NA	NA	NA	0.02	0.019	0.273
Morning Person (MP)	rs34619169	INPP5E	9	139327277	A	G	0.307899	0.0272806	0.00488632	0.000317187	1.5e-08		Age related macular degeneration (AMD)	Original SNP available	NA	NA	NA	0.003	0.018	0.855
Morning Person (MP)	rs28458909	EXD3	9	140257189	C	T	0.876461	0.0676497	0.00683765	0.000991057	4.7e-23		Age related macular degeneration (AMD)	Original SNP available	NA	NA	NA	0.043	0.028	0.129
Morning Person (MP)	rs2893787	BICC1	10	60568697	G	A	0.2553	0.0288453	0.00516506	0.000316382	3.5e-08		Age related macular degeneration (AMD)	Original SNP available	NA	NA	NA	0.006	0.019	0.772
Morning Person (MP)	rs4752593	ATE1	10	123536490	G	C	0.371575	0.0265676	0.00468542	0.000329636	9.8e-09		Age related macular degeneration (AMD)	Original SNP available	NA	NA	NA	0.015	0.019	0.436
Morning Person (MP)	rs6599694	RP11-282I1.1	10	125124884	G	T	0.656185	0.0266711	0.00476984	0.000320969	2.1e-08		Age related macular degeneration (AMD)	Original SNP available	NA	NA	NA	-0.005	0.017	0.781
Morning Person (MP)	rs72632979	SOX6	11	16615883	A	G	0.828665	0.0346051	0.00599706	0.000340044	4e-09		Age related macular degeneration (AMD)	Original SNP available	NA	NA	NA	0.0001	0.027	0.995
Morning Person (MP)	rs10501087	BDNF-AS	11	27670108	C	T	0.200548	0.0346935	0.00562434	0.000385955	5.4e-10		Age related macular degeneration (AMD)	Original SNP available	NA	NA	NA	0.042	0.02	0.0364
Morning Person (MP)	rs512647	MPPED2/ RP4-710M3.2	11	30445366	C	G	0.443631	0.0244887	0.00453866	0.000296037	4.2e-08		Age related macular degeneration (AMD)	Original SNP available	NA	NA	NA	-0.004	0.017	0.802
Morning Person (MP)	rs11032362	FBXO3/ CD59	11	33759092	A	G	0.090841	0.0672744	0.0078366	0.000747569	7.3e-18		Age related macular degeneration (AMD)	Original SNP available	NA	NA	NA	-0.042	0.028	0.128
Morning Person (MP)	rs11229543	ZFP91/ CNTF	11	58370698	G	A	0.759944	0.033727	0.00527519	0.00041503	1.1e-10		Age related macular degeneration (AMD)	Original SNP available	NA	NA	NA	0.008	0.019	0.693
Morning Person (MP)	rs4936291	ZBTB16	11	114009982	G	A	0.389396	0.0276435	0.00474862	0.000363385	9.4e-09		Age related macular degeneration (AMD)	Original SNP available	NA	NA	NA	-0.002	0.018	0.931
Morning Person (MP)	rs73606718	C11orf63	11	122814474	G	A	0.879064	0.040119	0.00691498	0.000342221	5.7e-09		Age related macular degeneration (AMD)	Original SNP available	NA	NA	NA	-0.021	0.027	0.439
Morning Person (MP)	rs2467109	RP11-114G22.1	12	23064038	A	T	0.281911	0.0276799	0.00501668	0.000310205	3.9e-08		Age related macular degeneration (AMD)	Original SNP available	NA	NA	NA	-0.009	0.019	0.619
Morning Person (MP)	rs7302062	SOX5	12	24065752	T	C	0.55303	0.0317771	0.00453388	0.000499213	5.2e-12		Age related macular degeneration (AMD)	Original SNP available	NA	NA	NA	0.017	0.017	0.322
Morning Person (MP)	rs7316768	NA	12	38033268	G	T	0.597626	0.0275657	0.00460339	0.00036545	3.1e-09		Age related macular degeneration (AMD)	Yes	rs4002685	-129654	0.978849	-0.055	0.027	0.0408
Morning Person (MP)	rs7313852	NA	12	38908389	G	A	0.564644	0.0477061	0.00455758	0.00111891	3.8e-25		Age related macular degeneration (AMD)	Original SNP available	NA	NA	NA	-0.021	0.017	0.211
Morning Person (MP)	rs11174781	NA	12	63516126	T	C	0.877633	0.0475212	0.00687518	0.000485045	3.9e-12		Age related macular degeneration (AMD)	Original SNP available	NA	NA	NA	0.008	0.025	0.756
Morning Person (MP)	rs7959983	NA	12	90452978	C	T	0.404163	0.0318282	0.00457585	0.000487908	4.7e-12		Age related macular degeneration (AMD)	Original SNP available	NA	NA	NA	-0.011	0.017	0.512
Morning Person (MP)	rs7304278	RFX4/ RP11-144F15.1	12	106989915	G	A	0.725038	0.0327762	0.00506843	0.000428332	9.6e-11		Age related macular degeneration (AMD)	Original SNP available	NA	NA	NA	0.02	0.018	0.269
Morning Person (MP)	rs9597241	NA	13	56281271	A	C	0.811186	0.0322479	0.00579356	0.000318557	2.7e-08		Age related macular degeneration (AMD)	Original SNP available	NA	NA	NA	0.008	0.021	0.708
Morning Person (MP)	rs9573971	CLN5/ FBXL3	13	77568732	A	G	0.966149	0.108483	0.0124737	0.000769784	4.9e-18		Age related macular degeneration (AMD)	Original SNP available	NA	NA	NA	0.094	0.046	0.0417
Morning Person (MP)	rs11841335	GPC6	13	94105884	G	A	0.746028	0.0283759	0.00518535	0.00030512	4e-08		Age related macular degeneration (AMD)	Original SNP available	NA	NA	NA	0.007	0.019	0.693
Morning Person (MP)	rs10149448	NA	14	84253271	A	G	0.603659	0.0272319	0.00461608	0.000354851	5.6e-09		Age related macular degeneration (AMD)	Original SNP available	NA	NA	NA	0.008	0.018	0.659
Morning Person (MP)	rs12927162	RP11-297L17.6/ CASC16	16	52684916	A	G	0.721652	0.0459823	0.00503141	0.000849429	2e-20		Age related macular degeneration (AMD)	Original SNP available	NA	NA	NA	0.001	0.023	0.957
Morning Person (MP)	rs1421085	FTO	16	53800954	C	T	0.40313	0.0416273	0.00459528	0.000833895	1.8e-19		Age related macular degeneration (AMD)	Original SNP available	NA	NA	NA	0.03	0.017	0.0723
Morning Person (MP)	rs62046253	NA	16	60644621	T	C	0.344161	0.0299674	0.00473879	0.000405403	1.4e-10		Age related macular degeneration (AMD)	Original SNP available	NA	NA	NA	0.017	0.017	0.337
Morning Person (MP)	rs11645898	NA	16	72229532	T	C	0.832897	0.0356701	0.00604233	0.000354172	1.8e-09		Age related macular degeneration (AMD)	Original SNP available	NA	NA	NA	0.021	0.022	0.338
Morning Person (MP)	rs2518022	PER1/ RP11-599B13.6	17	8057367	T	C	0.0835266	0.0626693	0.00813849	0.000601291	7.6e-15		Age related macular degeneration (AMD)	Original SNP available	NA	NA	NA	-0.037	0.028	0.194
Morning Person (MP)	rs3760185	RASD1	17	17401736	C	T	0.751597	0.0371222	0.00527711	0.000514564	2.1e-12		Age related macular degeneration (AMD)	Original SNP available	NA	NA	NA	0.013	0.022	0.542
Morning Person (MP)	rs72829936	RASL10B	17	34060115	A	G	0.163951	0.0352298	0.00610979	0.000340248	5.5e-09		Age related macular degeneration (AMD)	Original SNP available	NA	NA	NA	0.029	0.022	0.177
Morning Person (MP)	rs35653190	RP11-6N17.10	17	46077967	C	T	0.771778	0.0303562	0.00540798	0.00032462	2e-08		Age related macular degeneration (AMD)	Original SNP available	NA	NA	NA	0.029	0.02	0.15
Morning Person (MP)	rs17682747	TANC2	17	61181112	A	G	0.232519	0.0305453	0.00534573	0.000333	8.7e-09		Age related macular degeneration (AMD)	Original SNP available	NA	NA	NA	0.003	0.019	0.876
Morning Person (MP)	rs2949923	PITPNC1	17	65475228	G	A	0.461345	0.0265539	0.0045291	0.000350448	4.2e-09		Age related macular degeneration (AMD)	Original SNP available	NA	NA	NA	0.015	0.017	0.4
Morning Person (MP)	rs62082401	C18orf42	18	5186019	G	C	0.190601	0.0433691	0.00574168	0.000580335	1.2e-14		Age related macular degeneration (AMD)	Original SNP available	NA	NA	NA	0.007	0.029	0.803
Morning Person (MP)	rs1013987	RP11-958F21.3	18	22630836	C	T	0.594513	0.0269902	0.00460117	0.000351221	4.5e-09		Age related macular degeneration (AMD)	Original SNP available	NA	NA	NA	0.003	0.017	0.855
Morning Person (MP)	rs4419127	NOL4	18	31663654	A	G	0.664926	0.0341313	0.00478687	0.000519098	5.7e-13		Age related macular degeneration (AMD)	Original SNP available	NA	NA	NA	0.0001	0.018	0.986
Morning Person (MP)	rs12969848	NA	18	38152835	T	C	0.529707	0.0362004	0.00452995	0.000652921	2.6e-15		Age related macular degeneration (AMD)	Original SNP available	NA	NA	NA	0.027	0.017	0.0991
Morning Person (MP)	rs9962650	RP11-214L13.1/ CTD-2008L17.1/ MALT1/ RP11-126O1.4	18	53574043	G	C	0.423204	0.0263905	0.00457013	0.000340014	5.8e-09		Age related macular degeneration (AMD)	Original SNP available	NA	NA	NA	0.027	0.017	0.112
Morning Person (MP)	rs9964420	SEC11C	18	56824041	C	A	0.695679	0.0406117	0.0049227	0.00069835	2.4e-16		Age related macular degeneration (AMD)	Original SNP available	NA	NA	NA	-0.006	0.018	0.732
Morning Person (MP)	rs11152350	ZCCHC2	18	60240352	C	A	0.529018	0.0279869	0.00451706	0.000390314	6.4e-10		Age related macular degeneration (AMD)	Original SNP available	NA	NA	NA	0.014	0.017	0.411
Morning Person (MP)	rs9636202	PGPEP1/ RN7SL513P	19	18449238	G	A	0.733926	0.0281132	0.00512565	0.000308678	2.7e-08		Age related macular degeneration (AMD)	Original SNP available	NA	NA	NA	-0.02	0.019	0.275
Morning Person (MP)	rs11670534	AC011484.1/ PNMAL2/ PPP5D1	19	47003906	C	T	0.834403	0.0328734	0.00608396	0.00029864	4.7e-08		Age related macular degeneration (AMD)	Original SNP available	NA	NA	NA	-0.015	0.023	0.503
Morning Person (MP)	rs78095690	NA	20	16239683	C	T	0.435749	0.0275925	0.00456112	0.000374387	1.1e-09		Age related macular degeneration (AMD)	Original SNP available	NA	NA	NA	0.022	0.017	0.188
Morning Person (MP)	rs2072727	PABPC1L/ YWHAB	20	43538733	T	C	0.4361	0.0278367	0.0045507	0.000381113	5.6e-10		Age related macular degeneration (AMD)	Original SNP available	NA	NA	NA	0.026	0.017	0.128
Morning Person (MP)	rs139911	TNRC6B	22	40704052	C	T	0.42411	0.0377065	0.00457846	0.000694513	2.2e-16		Age related macular degeneration (AMD)	Original SNP available	NA	NA	NA	-0.003	0.017	0.854
Morning Person (MP)	rs4822107	TCF20	22	42704834	A	G	0.505732	0.0278435	0.00453576	0.000387579	8.7e-10		Age related macular degeneration (AMD)	Original SNP available	NA	NA	NA	0.021	0.017	0.205
Insomnia (INS)	rs77217059	LINC01122	2	58989880	G	A	0.8698	0.0416557	0.007246	0.000393015	8.756e-09		Age related macular degeneration (AMD)	Original SNP available	NA	NA	NA	0.034	0.024	0.146
Insomnia (INS)	rs11693221	MEIS1/ AC007392.3	2	66799986	T	C	0.0467	0.123102	0.01265	0.0013493	3.141e-22		Age related macular degeneration (AMD)	Original SNP available	NA	NA	NA	0.061	0.05	0.22
Insomnia (INS)	rs55683518	NA	2	147484316	T	G	0.5805	0.0293258	0.005322	0.000418856	3.551e-08		Age related macular degeneration (AMD)	Original SNP available	NA	NA	NA	0.001	0.017	0.943
Insomnia (INS)	rs1456193	RP11-384F7.2/ LSAMP	3	117637697	C	T	0.8072	0.0373904	0.006676	0.000435149	2.13e-08		Age related macular degeneration (AMD)	Original SNP available	NA	NA	NA	-0.01	0.022	0.655
Insomnia (INS)	rs77960	RP11-6N13.1	5	103964585	A	G	0.3161	0.0324672	0.005429	0.00045576	1.658e-09		Age related macular degeneration (AMD)	Original SNP available	NA	NA	NA	-0.001	0.018	0.936
Insomnia (INS)	rs6938026	CUL9/ RP3-330M21.5	6	43185733	G	A	0.173	0.0372958	0.006239	0.000398017	2.718e-09		Age related macular degeneration (AMD)	Original SNP available	NA	NA	NA	-0.003	0.021	0.895
Insomnia (INS)	rs370771	NA	6	105398086	T	G	0.5308	0.0345914	0.005121	0.000596014	1.475e-11		Age related macular degeneration (AMD)	Original SNP available	NA	NA	NA	0.004	0.017	0.832
Insomnia (INS)	rs6984111	MSRA	8	10211788	C	T	0.172	0.0430595	0.007393	0.000528113	4.254e-09		Age related macular degeneration (AMD)	Original SNP available	NA	NA	NA	-0.005	0.023	0.838
Insomnia (INS)	rs4073582	CNIH2/ YIF1A/ RP11-867G23.3	11	66050712	G	A	0.6382	0.0311811	0.005319	0.000448992	4.667e-09		Age related macular degeneration (AMD)	Original SNP available	NA	NA	NA	-0.024	0.018	0.174
Insomnia (INS)	rs9576155	SUPT20H	13	37600284	A	G	0.325	0.0305292	0.005384	0.000408929	9.264e-09		Age related macular degeneration (AMD)	Original SNP available	NA	NA	NA	0.017	0.02	0.396
Insomnia (INS)	rs6561715	NA	13	53888526	T	A	0.3628	0.0372958	0.005302	0.000643121	1.709e-12		Age related macular degeneration (AMD)	Original SNP available	NA	NA	NA	0.011	0.017	0.504
Insomnia (INS)	rs4986172	ACBD4	17	43216281	T	C	0.3797	0.0372958	0.005357	0.000655227	5.204e-12		Age related macular degeneration (AMD)	Original SNP available	NA	NA	NA	0.016	0.017	0.359
Insomnia (INS)	rs7228159	TCF4	18	53104253	A	T	0.335	0.0295588	0.005354	0.000389287	4.081e-08		Age related macular degeneration (AMD)	Original SNP available	NA	NA	NA	-0.01	0.017	0.569
Multisite chronic pain (MCP)	rs10888692	FAF1	1	50991473	G	C	0.431919	0.0143259	0.0024546	0.000100713	5.3e-09		Age related macular degeneration (AMD)	Original SNP available	NA	NA	NA	-0.0039	0.0209	0.8518
Multisite chronic pain (MCP)	rs197441	FAM212B	1	112283655	G	A	0.382051	0.0153627	0.00251156	0.000111439	9.5e-10		Age related macular degeneration (AMD)	Original SNP available	NA	NA	NA	0.0092	0.0214	0.6654
Multisite chronic pain (MCP)	rs1434074	CTNNA2	2	80711752	T	A	0.747217	0.0155343	0.00283399	9.11608e-05	4.2e-08		Age related macular degeneration (AMD)	Original SNP available	NA	NA	NA	0.0038	0.0259	0.8839
Multisite chronic pain (MCP)	rs7628207	GMPPB/ AMIGO3/ RNF123	3	49754970	T	C	0.177016	0.0195319	0.00318241	0.000111153	8.4e-10		Age related macular degeneration (AMD)	Original SNP available	NA	NA	NA	0.0445	0.0278	0.1098
Multisite chronic pain (MCP)	rs62263345	BBX	3	107252190	G	A	0.137817	0.0214531	0.0035429	0.000109374	1.4e-09		Age related macular degeneration (AMD)	Original SNP available	NA	NA	NA	-0.0134	0.0327	0.6827
Multisite chronic pain (MCP)	rs6770476	STAG1	3	136073920	T	C	0.28931	0.0153908	0.00268094	9.74083e-05	9.4e-09		Age related macular degeneration (AMD)	Original SNP available	NA	NA	NA	0.0062	0.0226	0.7836
Multisite chronic pain (MCP)	rs13135092	SLC39A8	4	103198082	G	A	0.082528	0.0327828	0.00443738	0.000162748	1.5e-13		Age related macular degeneration (AMD)	Original SNP available	NA	NA	NA	-0.0922	0.0419	0.02767
Multisite chronic pain (MCP)	rs13136239	MAML3	4	140908755	G	A	0.655021	0.0141059	0.00256094	8.99248e-05	3.6e-08		Age related macular degeneration (AMD)	Original SNP available	NA	NA	NA	-0.0407	0.0218	0.06139
Multisite chronic pain (MCP)	rs6869446	NA	5	65570607	C	T	0.384411	0.0143645	0.00250261	9.76557e-05	9.5e-09		Age related macular degeneration (AMD)	Original SNP available	NA	NA	NA	-0.0079	0.0214	0.712
Multisite chronic pain (MCP)	rs17474406	CEP120/ KRT8P33	5	122732342	A	G	0.019761	0.0491806	0.00880977	9.37041e-05	2.4e-08		Age related macular degeneration (AMD)	Original SNP available	NA	NA	NA	-0.0409	0.0726	0.5732
Multisite chronic pain (MCP)	rs11751591	NA	6	33794215	G	A	0.847175	0.0214053	0.00338958	0.000118642	2.7e-10		Age related macular degeneration (AMD)	Original SNP available	NA	NA	NA	-0.0362	0.0292	0.2143
Multisite chronic pain (MCP)	rs142415291	NA	6	34755312	C	A	0.262679	0.0162944	0.00277566	0.000102846	4.3e-09		Age related macular degeneration (AMD)	rs9689160	rs9689160	-5463	1	0.0214	0.023	0.3525
Multisite chronic pain (MCP)	rs6926377	UTRN	6	145105354	C	A	0.292822	0.0154511	0.00267711	9.88738e-05	7.9e-09		Age related macular degeneration (AMD)	Original SNP available	NA	NA	NA	0.006	0.0224	0.7906
Multisite chronic pain (MCP)	rs10259354	SDK1	7	3487414	G	A	0.306232	0.0146793	0.00264917	9.15599e-05	3e-08		Age related macular degeneration (AMD)	Original SNP available	NA	NA	NA	-0.0415	0.023	0.07106
Multisite chronic pain (MCP)	rs7798894	SP4	7	21552995	A	T	0.288463	0.015261	0.00269861	9.56057e-05	1.6e-08		Age related macular degeneration (AMD)	Original SNP available	NA	NA	NA	0.0038	0.0234	0.8693
Multisite chronic pain (MCP)	rs6966540	DYNC1I1	7	95727967	C	T	0.372844	0.0139057	0.00251636	9.04312e-05	3.3e-08		Age related macular degeneration (AMD)	Original SNP available	NA	NA	NA	0.0101	0.0214	0.6366
Multisite chronic pain (MCP)	rs12537376	FOXP2	7	114025053	A	G	0.608981	0.0150788	0.00250452	0.000108284	1.7e-09		Age related macular degeneration (AMD)	Original SNP available	NA	NA	NA	-0.0144	0.0214	0.5009
Multisite chronic pain (MCP)	rs11786084	NA	8	142651709	A	G	0.333578	0.0144791	0.00259101	9.32094e-05	2.3e-08		Age related macular degeneration (AMD)	Original SNP available	NA	NA	NA	0.0112	0.0223	0.6154
Multisite chronic pain (MCP)	rs10992729	Y	9	96181075	C	T	0.667679	0.0157618	0.00258764	0.000110247	1.1e-09		Age related macular degeneration (AMD)	Original SNP available	NA	NA	NA	-0.0026	0.0217	0.9031
Multisite chronic pain (MCP)	rs6478241	ASTN2	9	119252629	A	G	0.364798	0.0149283	0.00251948	0.00010328	3.1e-09		Age related macular degeneration (AMD)	Original SNP available	NA	NA	NA	0.0106	0.0214	0.6191
Multisite chronic pain (MCP)	rs2183271	MLLT10	10	21957229	C	T	0.359249	0.0140394	0.00253689	9.07428e-05	3.1e-08		Age related macular degeneration (AMD)	Original SNP available	NA	NA	NA	-0.0425	0.0214	0.04707
Multisite chronic pain (MCP)	rs11599236	SORCS3	10	106454672	T	C	0.590893	0.0137892	0.00249503	9.19293e-05	3.3e-08		Age related macular degeneration (AMD)	Original SNP available	NA	NA	NA	0.015	0.0211	0.4776
Multisite chronic pain (MCP)	rs61883178	SOX6	11	16317779	A	C	0.166516	0.0207943	0.00326734	0.000120025	2e-10		Age related macular degeneration (AMD)	Original SNP available	NA	NA	NA	0.0061	0.0269	0.8198
Multisite chronic pain (MCP)	rs1443914	NA	13	53917230	T	C	0.471983	0.0162156	0.00243609	0.00013106	2.8e-11		Age related macular degeneration (AMD)	Original SNP available	NA	NA	NA	0.0294	0.0206	0.1528
Multisite chronic pain (MCP)	rs2006281	CTD-2134A5.4/ LINC00637	14	104327732	C	T	0.496931	0.0134934	0.0024458	9.10325e-05	3.4e-08		Age related macular degeneration (AMD)	Original SNP available	NA	NA	NA	0.0503	0.0225	0.02501
Multisite chronic pain (MCP)	rs2386584	VPS33B/ PRC1	15	91539572	G	T	0.385382	0.0166445	0.00250006	0.000131241	2.8e-11		Age related macular degeneration (AMD)	Original SNP available	NA	NA	NA	-0.006	0.0211	0.7751
Multisite chronic pain (MCP)	rs285026	NA	16	77100089	T	G	0.569404	0.0137932	0.00245488	9.32933e-05	1.9e-08		Age related macular degeneration (AMD)	Original SNP available	NA	NA	NA	0.0325	0.0207	0.1169
Multisite chronic pain (MCP)	rs9899380	NMT1	17	43173131	C	G	0.426767	0.0139204	0.00247158	9.48103e-05	1.8e-08		Age related macular degeneration (AMD)	Original SNP available	NA	NA	NA	0.0193	0.0212	0.3636
Multisite chronic pain (MCP)	rs11079993	snoZ178	17	50301552	T	G	0.381495	0.017286	0.00251042	0.00014101	5.7e-12		Age related macular degeneration (AMD)	Original SNP available	NA	NA	NA	-0.0087	0.0213	0.6839
Multisite chronic pain (MCP)	rs62098013	DCC	18	50863861	A	G	0.362587	0.0168595	0.00255242	0.000131387	4e-11		Age related macular degeneration (AMD)	Original SNP available	NA	NA	NA	0.0038	0.0226	0.8664
Multisite chronic pain (MCP)	rs2424245	SLC24A3	20	19649716	C	T	0.874375	0.0230271	0.00367577	0.000116488	3.7e-10		Age related macular degeneration (AMD)	Original SNP available	NA	NA	NA	0.0057	0.031	0.8546
Sleep duration (SD)	rs915416	NA	1	34731984	C	G	0.289947	0.0192587	0.00249452	0.000152719	9.9e-15		Multiple sclerosis (MS)	Original SNP available	NA	NA	NA	0.0036065	0.0180347	0.8415
Sleep duration (SD)	rs269054	DAB1	1	57864304	A	T	0.422076	0.0136431	0.00229327	9.08066e-05	2.1e-09		Multiple sclerosis (MS)	Original SNP available	NA	NA	NA	-0.0018982	0.0165706	0.9088
Sleep duration (SD)	rs61796569	PDE4B	1	66476437	T	C	0.269583	0.0154442	0.00256443	9.39343e-05	1.5e-09		Multiple sclerosis (MS)	Original SNP available	NA	NA	NA	-0.00618086	0.0184339	0.7374
Sleep duration (SD)	rs12567114	NA	1	98527951	A	G	0.275802	0.0148307	0.0025403	8.78634e-05	4.3e-09		Multiple sclerosis (MS)	Original SNP available	NA	NA	NA	-0.0360426	0.0195536	0.06529
Sleep duration (SD)	rs62120041	NA	2	9185564	T	C	0.933902	0.0261113	0.00457497	8.41737e-05	9.6e-09		Multiple sclerosis (MS)	Original SNP available	NA	NA	NA	0.046979	0.0325228	0.1486
Sleep duration (SD)	rs374153	SLC8A1-AS1	2	40382712	C	T	0.158085	0.0176119	0.00310308	8.2566e-05	9.1e-09		Multiple sclerosis (MS)	Original SNP available	NA	NA	NA	-0.00846408	0.0223495	0.7049
Sleep duration (SD)	rs75539574	LINC01122	2	58871658	C	A	0.085792	0.0362482	0.00406522	0.000206108	6.9e-19		Multiple sclerosis (MS)	Original SNP available	NA	NA	NA	0.0254204	0.0343366	0.4591
Sleep duration (SD)	rs75892241	NA	2	58924285	C	A	0.086977	0.0359112	0.00404818	0.000204822	1.1e-18		Multiple sclerosis (MS)	Original SNP available	NA	NA	NA	0.0184695	0.0276338	0.5039
Sleep duration (SD)	rs72804080	NA	2	59358659	G	A	0.149928	0.0177935	0.00319642	8.07033e-05	2.9e-08		Multiple sclerosis (MS)	Original SNP available	NA	NA	NA	0.0136933	0.0265629	0.6062
Sleep duration (SD)	rs7556815	NA	2	114085785	A	G	0.219144	0.0407248	0.00274023	0.000567608	1.3e-49		Multiple sclerosis (MS)	Original SNP available	NA	NA	NA	0.00985132	0.0197883	0.6186
Sleep duration (SD)	rs35662245	NA	2	147583187	A	T	0.338744	0.0145968	0.00239263	9.54523e-05	1.4e-09		Multiple sclerosis (MS)	Original SNP available	NA	NA	NA	0.00813298	0.0172398	0.6371
Sleep duration (SD)	rs11885663	AC010127.3/ SCN1A	2	166944004	T	C	0.247809	0.0162176	0.00261811	9.80502e-05	8.6e-10		Multiple sclerosis (MS)	Original SNP available	NA	NA	NA	-0.00578324	0.0190957	0.762
Sleep duration (SD)	rs10173260	MAP2	2	210377845	C	T	0.606235	0.0128368	0.00231322	7.86723e-05	2.9e-08		Multiple sclerosis (MS)	Original SNP available	NA	NA	NA	-0.0248051	0.0165021	0.1328
Sleep duration (SD)	rs112230981	ERC2	3	55879269	A	G	0.94984	0.0315275	0.00522787	9.47146e-05	2.2e-09		Multiple sclerosis (MS)	Original SNP available	NA	NA	NA	-0.00722605	0.0450623	0.8726
Sleep duration (SD)	rs17732997	NA	3	70470834	C	G	0.569098	0.0129345	0.0022882	8.20531e-05	1.2e-08		Multiple sclerosis (MS)	Original SNP available	NA	NA	NA	0.00150113	0.016729	0.9285
Sleep duration (SD)	rs7644809	LINC00635	3	107564459	T	C	0.421606	0.0130621	0.00230148	8.32121e-05	1.6e-08		Multiple sclerosis (MS)	Original SNP available	NA	NA	NA	0.00448991	0.0168268	0.7896
Sleep duration (SD)	rs13088093	PPP2R3A	3	135838598	G	T	0.336317	0.0162722	0.00240235	0.000118204	7e-12		Multiple sclerosis (MS)	Original SNP available	NA	NA	NA	-0.0129162	0.0173268	0.456
Sleep duration (SD)	rs2192528	NA	4	18327896	A	G	0.480065	0.0133687	0.0022692	8.9219e-05	2.7e-09		Multiple sclerosis (MS)	Original SNP available	NA	NA	NA	0.0282966	0.0166897	0.08999
Sleep duration (SD)	rs17427571	RNU5A-2P	4	82254908	A	G	0.684313	0.0138255	0.00243544	8.25854e-05	1.3e-08		Multiple sclerosis (MS)	Original SNP available	NA	NA	NA	-0.0134097	0.0173961	0.4408
Sleep duration (SD)	rs35531607	NA	4	92533225	C	T	0.474083	0.0128402	0.00227278	8.22139e-05	1.5e-08		Multiple sclerosis (MS)	Original SNP available	NA	NA	NA	0.0116321	0.0162536	0.4742
Sleep duration (SD)	rs13109404	BANK1/ MTND5P5/ RP11-498M5.2	4	102896591	T	G	0.928024	0.0312035	0.00440829	0.000130072	1.4e-12		Multiple sclerosis (MS)	Original SNP available	NA	NA	NA	-0.23332	0.133274	0.08
Sleep duration (SD)	rs365663	SLC6A3	5	1428883	A	G	0.545963	0.0146291	0.00227857	0.000106101	1e-10		Multiple sclerosis (MS)	Original SNP available	NA	NA	NA	-0.0036065	0.0167477	0.8295
Sleep duration (SD)	rs465700	NA	5	3126493	C	G	0.107834	0.0225148	0.00367362	9.75366e-05	1.4e-09		Multiple sclerosis (MS)	Original SNP available	NA	NA	NA	0.0262413	0.0270056	0.3312
Sleep duration (SD)	rs56372231	PAM	5	102321905	T	C	0.334093	0.0169439	0.00239981	0.000127743	2.2e-12		Multiple sclerosis (MS)	Original SNP available	NA	NA	NA	-0.00230265	0.0174637	0.8951
Sleep duration (SD)	rs11567976	CDC25C	5	137654218	T	C	0.570908	0.0128042	0.00228516	8.03251e-05	2.1e-08		Multiple sclerosis (MS)	Original SNP available	NA	NA	NA	-0.0359381	0.01642	0.02862
Sleep duration (SD)	rs151014368	NA	5	176751059	A	G	0.206258	0.0160924	0.00281958	8.47934e-05	9.1e-09		Multiple sclerosis (MS)	Original SNP available	NA	NA	NA	0.0819696	0.0206479	7.191e-05
Sleep duration (SD)	rs34556183	SCAND3	6	28584775	A	G	0.719606	0.0169228	0.00252323	0.000115568	2.3e-11		Multiple sclerosis (MS)	Original SNP available	NA	NA	NA	-0.0425804	0.0187104	0.02286
Sleep duration (SD)	rs1611719	NA	6	29829636	G	A	0.789025	0.0164663	0.00286702	9.02701e-05	6e-09		Multiple sclerosis (MS)	Original SNP available	NA	NA	NA	-0.0663535	0.0258798	0.01035
Sleep duration (SD)	rs113113059	CUL9	6	43160375	T	C	0.78	0.0161406	0.00273732	8.94101e-05	8.4e-09		Multiple sclerosis (MS)	Original SNP available	NA	NA	NA	-0.00588266	0.0202107	0.771
Sleep duration (SD)	rs9382445	NA	6	54937974	T	C	0.62305	0.014536	0.00233387	9.92491e-05	4.8e-10		Multiple sclerosis (MS)	Original SNP available	NA	NA	NA	0.00180162	0.016702	0.9141
Sleep duration (SD)	rs2231265	PNRC1/ RP11-63L7.5	6	89790201	G	A	0.772289	0.014955	0.00269917	7.86623e-05	2.7e-08		Multiple sclerosis (MS)	Original SNP available	NA	NA	NA	0.0206846	0.0193547	0.2852
Sleep duration (SD)	rs9345234	NA	6	93162639	C	A	0.578016	0.0130117	0.00229893	8.25912e-05	1.8e-08		Multiple sclerosis (MS)	Original SNP available	NA	NA	NA	0.00270365	0.016355	0.8687
Sleep duration (SD)	rs34731055	MAD1L1	7	2106928	T	C	0.18089	0.0194603	0.00294778	0.000112224	3.7e-11		Multiple sclerosis (MS)	Original SNP available	NA	NA	NA	0.0010005	0.0218034	0.9634
Sleep duration (SD)	rs2079070	FOXP2	7	114126432	C	G	0.264613	0.0175475	0.00256638	0.000119836	7.5e-12		Multiple sclerosis (MS)	Original SNP available	NA	NA	NA	0.0174469	0.0191476	0.3622
Sleep duration (SD)	rs7806045	CHCHD3	7	132610266	T	C	0.754703	0.0147916	0.00262577	8.10081e-05	1.4e-08		Multiple sclerosis (MS)	Original SNP available	NA	NA	NA	0.0062193	0.0189987	0.7434
Sleep duration (SD)	rs4841498	AF131215.5/ XKR6/ AF131215.3	8	10985432	C	T	0.48696	0.0139954	0.00226922	9.7869e-05	1.2e-09		Multiple sclerosis (MS)	Original SNP available	NA	NA	NA	-0.00140098	0.0170991	0.9347
Sleep duration (SD)	rs73219758	SGCZ	8	14279446	G	A	0.708064	0.0164012	0.00249526	0.000111209	5.6e-11		Multiple sclerosis (MS)	Original SNP available	NA	NA	NA	-0.0126801	0.0178956	0.4786
Sleep duration (SD)	rs10973207	NA	9	37100525	T	G	0.157677	0.0204339	0.00312394	0.000110912	6e-11		Multiple sclerosis (MS)	Original SNP available	NA	NA	NA	0.0109399	0.0230119	0.6345
Sleep duration (SD)	rs1776776	ARRDC1	9	140497072	T	C	0.873832	0.019963	0.00341071	8.78737e-05	4.9e-09		Multiple sclerosis (MS)	Original SNP available	NA	NA	NA	0.022055	0.0241796	0.3617
Sleep duration (SD)	rs12246842	MLLT10	10	21830580	A	G	0.459815	0.0133949	0.00227425	8.91322e-05	3.9e-09		Multiple sclerosis (MS)	Original SNP available	NA	NA	NA	-0.00631993	0.0173078	0.715
Sleep duration (SD)	rs10761674	EGR2	10	64618340	C	T	0.477334	0.0123329	0.00226591	7.58939e-05	4.2e-08		Multiple sclerosis (MS)	Original SNP available	NA	NA	NA	0.027226	0.0162482	0.09381
Sleep duration (SD)	rs11190970	BTRC/ RNU2-59P/ snoU13	10	103128332	G	A	0.798661	0.015379	0.00282318	7.60635e-05	4.6e-08		Multiple sclerosis (MS)	Original SNP available	NA	NA	NA	-0.00601807	0.0228654	0.7924
Sleep duration (SD)	rs7915425	NA	10	125016501	T	C	0.174682	0.0190638	0.00298959	0.00010479	2e-10		Multiple sclerosis (MS)	Original SNP available	NA	NA	NA	0.0190809	0.0207888	0.3587
Sleep duration (SD)	rs1517572	RP11-115J23.1	11	28829882	C	A	0.580536	0.0146443	0.00229467	0.000104446	1.5e-10		Multiple sclerosis (MS)	Original SNP available	NA	NA	NA	0.0295318	0.0167897	0.07859
Sleep duration (SD)	rs4592416	HSD17B12	11	43800474	G	A	0.464407	0.0146828	0.0022701	0.000107246	9.3e-11		Multiple sclerosis (MS)	Original SNP available	NA	NA	NA	-0.00682323	0.0162731	0.675
Sleep duration (SD)	rs11039544	PTPRJ	11	48173412	G	A	0.837779	0.018389	0.00307361	9.19142e-05	1.9e-09		Multiple sclerosis (MS)	Original SNP available	NA	NA	NA	-0.00853633	0.0227913	0.708
Sleep duration (SD)	rs174560	FADS2/ FADS1/ MIR1908	11	61581764	C	T	0.314215	0.0135751	0.00243675	7.94202e-05	2.8e-08		Multiple sclerosis (MS)	Original SNP available	NA	NA	NA	-0.00628024	0.0178322	0.7247
Sleep duration (SD)	rs12791153	NA	11	80685181	T	A	0.081089	0.0235481	0.0042169	8.26375e-05	1.9e-08		Multiple sclerosis (MS)	Original SNP available	NA	NA	NA	-0.0481233	0.0433725	0.2672
Sleep duration (SD)	rs1553132	GRM5	11	88297740	G	A	0.258433	0.0145068	0.00258447	8.06625e-05	2.5e-08		Multiple sclerosis (MS)	Original SNP available	NA	NA	NA	0.0104453	0.0185173	0.5727
Sleep duration (SD)	rs1939455	TRPC6	11	101520886	G	T	0.879446	0.0204253	0.00356118	8.84622e-05	1.2e-08		Multiple sclerosis (MS)	Original SNP available	NA	NA	NA	0.0417176	0.0275814	0.1304
Sleep duration (SD)	rs1079727	DRD2	11	113289182	C	T	0.157818	0.0182922	0.00310347	8.89456e-05	5.3e-09		Multiple sclerosis (MS)	Original SNP available	NA	NA	NA	0.00120072	0.022909	0.9582
Sleep duration (SD)	rs3751046	C11orf63/ ATP5F1P5	11	122828342	G	A	0.146493	0.0194129	0.00320818	9.42399e-05	1.1e-09		Multiple sclerosis (MS)	Original SNP available	NA	NA	NA	0.0106566	0.0228466	0.6409
Sleep duration (SD)	rs34354917	NA	12	38764559	C	A	0.710472	0.0137464	0.00250081	7.77402e-05	3.9e-08		Multiple sclerosis (MS)	Original SNP available	NA	NA	NA	0.00420884	0.0200706	0.8339
Sleep duration (SD)	rs4767550	KSR2	12	117951150	G	A	0.414138	0.0143001	0.0023096	9.92313e-05	6.3e-10		Multiple sclerosis (MS)	Original SNP available	NA	NA	NA	0.0119714	0.0166335	0.4717
Sleep duration (SD)	rs6575005	NOVA1	14	26954078	T	C	0.757854	0.0155637	0.00264172	8.89034e-05	4.4e-09		Multiple sclerosis (MS)	Original SNP available	NA	NA	NA	-0.0126801	0.0190342	0.5053
Sleep duration (SD)	rs10483350	RP11-562L8.1	14	29816155	G	A	0.195418	0.017369	0.0028676	9.48669e-05	1.5e-09		Multiple sclerosis (MS)	Original SNP available	NA	NA	NA	0.0130852	0.0213159	0.5393
Sleep duration (SD)	rs61985058	RTN1	14	60233841	T	C	0.143176	0.0185938	0.00322893	8.48258e-05	1.3e-08		Multiple sclerosis (MS)	Original SNP available	NA	NA	NA	0.037598	0.0295992	0.204
Sleep duration (SD)	rs55658675	MAX/ RP11-840I19.3	14	65554638	C	T	0.644938	0.0131415	0.00236892	7.90937e-05	2e-08		Multiple sclerosis (MS)	Original SNP available	NA	NA	NA	-0.0137947	0.017154	0.4213
Sleep duration (SD)	rs11621908	NA	14	78495761	C	T	0.917141	0.0240951	0.00416298	8.82395e-05	5.6e-09		Multiple sclerosis (MS)	Original SNP available	NA	NA	NA	0.00119928	0.0298015	0.9679
Sleep duration (SD)	rs8038326	SEMA6D	15	47989799	A	G	0.72691	0.0159204	0.0025407	0.000100629	2.8e-10		Multiple sclerosis (MS)	Original SNP available	NA	NA	NA	-0.00752827	0.01812	0.6778
Sleep duration (SD)	rs3095508	RBFOX1/ RP11-420N3.2	16	6550400	C	A	0.593529	0.0153518	0.00230437	0.000113716	3.1e-11		Multiple sclerosis (MS)	Original SNP available	NA	NA	NA	-0.00149888	0.0164501	0.9274
Sleep duration (SD)	rs11643715	PRKCB	16	23909538	G	C	0.290942	0.013895	0.00249658	7.96591e-05	3.2e-08		Multiple sclerosis (MS)	Original SNP available	NA	NA	NA	0.00280393	0.0185262	0.8797
Sleep duration (SD)	rs9937053	FTO	16	53799507	G	A	0.576695	0.0169348	0.00229041	0.00014002	1.2e-13		Multiple sclerosis (MS)	Original SNP available	NA	NA	NA	-0.0249076	0.0163647	0.128
Sleep duration (SD)	rs7198661	NA	16	56090428	T	C	0.502318	0.0133829	0.00227449	8.95491e-05	3.9e-09		Multiple sclerosis (MS)	Original SNP available	NA	NA	NA	0.0199987	0.0163936	0.2225
Sleep duration (SD)	rs3027234	CTC1	17	8136092	C	T	0.772849	0.0151536	0.00270628	8.06252e-05	2.3e-08		Multiple sclerosis (MS)	Original SNP available	NA	NA	NA	0.0018982	0.0191888	0.9212
Sleep duration (SD)	rs205024	SHISA6	17	11227352	T	C	0.383735	0.0138261	0.00232711	9.04125e-05	3.9e-09		Multiple sclerosis (MS)	Original SNP available	NA	NA	NA	-0.0135084	0.0165508	0.4144
Sleep duration (SD)	rs4985887	PDLIM1P2	17	21345958	C	T	0.620562	0.0134483	0.00243319	8.51708e-05	2.5e-08		Multiple sclerosis (MS)	Original SNP available	NA	NA	NA	0.00219758	0.056185	0.9688
Sleep duration (SD)	rs12607679	TCF4	18	53059748	T	C	0.737717	0.0201387	0.00259284	0.000156947	8.3e-15		Multiple sclerosis (MS)	Original SNP available	NA	NA	NA	-0.0335568	0.0185769	0.07086
Sleep duration (SD)	rs10421649	PIN1/ UBL5/ FBXL12/ CTD-2623N2.11	19	9942262	A	T	0.55697	0.0132975	0.00229462	8.7264e-05	6.9e-09		Multiple sclerosis (MS)	Original SNP available	NA	NA	NA	-0.0240095	0.0174601	0.1691
Sleep duration (SD)	rs2072727	PABPC1L/ YWHAB	20	43538733	T	C	0.43617	0.0132425	0.00228506	8.62529e-05	7.9e-09		Multiple sclerosis (MS)	Original SNP available	NA	NA	NA	-0.0453112	0.0164345	0.005832
Short sleep (SS)	rs7524118	NA	1	34736052	C	T	0.708376	0.0057622	0.00105376	1.37181e-05	4.9e-08		Multiple sclerosis (MS)	Original SNP available	NA	NA	NA	-0.000900405	0.0179082	0.9599
Short sleep (SS)	rs2186122	NA	1	66470206	T	A	0.561566	0.0056704	0.000972376	1.5833e-05	4.8e-09		Multiple sclerosis (MS)	Original SNP available	NA	NA	NA	-0.005286	0.0163858	0.747
Short sleep (SS)	rs12567114	NA	1	98527951	G	A	0.7246	0.00632465	0.00107682	1.59649e-05	4.1e-09		Multiple sclerosis (MS)	Original SNP available	NA	NA	NA	0.0360426	0.0195536	0.06529
Short sleep (SS)	rs2820313	LMOD1/ RP11-307B6.3	1	201870221	G	A	0.341112	0.00600641	0.00101025	1.62169e-05	2.3e-09		Multiple sclerosis (MS)	Original SNP available	NA	NA	NA	-0.00488803	0.0175901	0.7811
Short sleep (SS)	rs1380703	NA	2	57941287	G	A	0.383531	0.00676427	0.0010046	2.16363e-05	1.6e-11		Multiple sclerosis (MS)	Original SNP available	NA	NA	NA	-0.00752827	0.0171023	0.6598
Short sleep (SS)	rs2863957	NA	2	114089551	C	A	0.781508	0.0101896	0.0011609	3.54579e-05	2.6e-18		Multiple sclerosis (MS)	Original SNP available	NA	NA	NA	-0.0106432	0.019715	0.5893
Short sleep (SS)	rs2014830	RP11-493K19.3	3	50172397	C	T	0.698128	0.00578646	0.00105038	1.41128e-05	2.7e-08		Multiple sclerosis (MS)	Original SNP available	NA	NA	NA	0.0430119	0.0179074	0.01631
Short sleep (SS)	rs17005118	NA	4	82288564	A	G	0.264936	0.00648249	0.00108701	1.63674e-05	2.5e-09		Multiple sclerosis (MS)	Original SNP available	NA	NA	NA	0.00905884	0.0183796	0.6221
Short sleep (SS)	rs13107325	SLC39A8	4	103188709	T	C	0.074528	0.0132682	0.0018282	2.42849e-05	2.5e-13		Multiple sclerosis (MS)	Original SNP available	NA	NA	NA	0.113505	0.0378848	0.002735
Short sleep (SS)	rs12518468	NA	5	7249696	C	T	0.328456	0.00588504	0.00102098	1.52785e-05	8.5e-09		Multiple sclerosis (MS)	Original SNP available	NA	NA	NA	0.0455468	0.0180013	0.0114
Short sleep (SS)	rs3776864	PAM	5	102327868	A	C	0.66721	0.00572403	0.00101927	1.45501e-05	1.7e-08		Multiple sclerosis (MS)	Original SNP available	NA	NA	NA	0.00180162	0.0183057	0.9216
Short sleep (SS)	rs4585442	SMAD5	5	135508381	G	A	0.311023	0.00634685	0.00103625	1.72641e-05	8.1e-10		Multiple sclerosis (MS)	Original SNP available	NA	NA	NA	0.00601807	0.0178566	0.7361
Short sleep (SS)	rs2517827	NA	6	29832846	A	C	0.311067	0.00592859	0.00103615	1.50648e-05	5.7e-09		Multiple sclerosis (MS)	Original SNP available	NA	NA	NA	0.059683	0.0183075	0.001114
Short sleep (SS)	rs12661667	USP49	6	41792545	T	C	0.263495	0.00602193	0.00108717	1.4075e-05	2.8e-08		Multiple sclerosis (MS)	Original SNP available	NA	NA	NA	0.0332466	0.0184813	0.07203
Short sleep (SS)	rs9367621	HCRTR2	6	55040290	T	A	0.43104	0.00544503	0.000969917	1.45422e-05	1.6e-08		Multiple sclerosis (MS)	Original SNP available	NA	NA	NA	0.00369317	0.0163693	0.8215
Short sleep (SS)	rs9321171	RP1-69D17.4	6	129848635	C	T	0.540122	0.00535425	0.000966062	1.42417e-05	4.2e-08		Multiple sclerosis (MS)	Original SNP available	NA	NA	NA	-0.0108587	0.016552	0.5118
Short sleep (SS)	rs11763750	MAD1L1	7	2080114	G	A	0.814346	0.00721224	0.00123366	1.57284e-05	5.1e-09		Multiple sclerosis (MS)	Original SNP available	NA	NA	NA	0.0018982	0.0204651	0.9261
Short sleep (SS)	rs1229762	FOXP2	7	114218582	T	C	0.664501	0.00723933	0.00101656	2.33676e-05	1e-12		Multiple sclerosis (MS)	Original SNP available	NA	NA	NA	-0.0228372	0.0173035	0.1869
Short sleep (SS)	rs60882754	RP11-546K22.1	8	52886619	A	T	0.938985	0.011304	0.00200145	1.46416e-05	1.8e-08		Multiple sclerosis (MS)	Original SNP available	NA	NA	NA	0.0176549	0.036468	0.6283
Short sleep (SS)	rs1607227	RP11-115J23.1	11	28808617	G	T	0.704938	0.0063693	0.00105472	1.68763e-05	1.5e-09		Multiple sclerosis (MS)	Original SNP available	NA	NA	NA	-0.0186733	0.019233	0.3316
Short sleep (SS)	rs7939345	NA	11	47980568	T	G	0.207569	0.00649836	0.0011818	1.38919e-05	4e-08		Multiple sclerosis (MS)	Original SNP available	NA	NA	NA	-0.028879	0.0226547	0.2024
Short sleep (SS)	rs17388803	SEMA6D/ CTD-2270N23.1	15	48027204	C	A	0.105648	0.00982621	0.00158706	1.82462e-05	6.5e-10		Multiple sclerosis (MS)	Original SNP available	NA	NA	NA	0.00974735	0.028059	0.7283
Short sleep (SS)	rs59779556	GNAO1/ RP11-461O7.1/ CTD-2050B12.2	16	56227965	T	G	0.553827	0.00549133	0.000965961	1.49026e-05	2e-08		Multiple sclerosis (MS)	Original SNP available	NA	NA	NA	-0.0189199	0.0163466	0.2471
Short sleep (SS)	rs205024	SHISA6	17	11227352	C	T	0.616724	0.00551041	0.000986026	1.43549e-05	2.7e-08		Multiple sclerosis (MS)	Original SNP available	NA	NA	NA	0.0135084	0.0165508	0.4144
Short sleep (SS)	rs12963463	TCF4	18	53099093	C	T	0.299425	0.00711437	0.0010601	2.12347e-05	1.9e-11		Multiple sclerosis (MS)	Original SNP available	NA	NA	NA	0.0304592	0.0187624	0.1045
Short sleep (SS)	rs5757675	NA	22	39838892	G	T	0.259528	0.00645515	0.00109902	1.60153e-05	2.7e-09		Multiple sclerosis (MS)	Original SNP available	NA	NA	NA	0.0521358	0.0182717	0.004326
Long sleep (LS)	rs7534398	CAMTA1	1	7767464	A	T	0.201382	0.00507915	0.000908499	8.29797e-06	2.1e-08		Multiple sclerosis (MS)	Original SNP available	NA	NA	NA	0.0107577	0.0207013	0.6033
Long sleep (LS)	rs6737318	NA	2	114083120	G	A	0.221841	0.00638002	0.000876506	1.40535e-05	3.4e-13		Multiple sclerosis (MS)	Original SNP available	NA	NA	NA	0.00985132	0.0198562	0.6198
Long sleep (LS)	rs10899257	GUCY2EP/ RP11-672A2.3	11	76415209	A	G	0.144473	0.00563809	0.00103128	7.85804e-06	4.6e-08		Multiple sclerosis (MS)	Original SNP available	NA	NA	NA	-0.0292675	0.0233372	0.2098
Long sleep (LS)	rs3751046	C11orf63/ ATP5F1P5	11	122828342	G	A	0.147342	0.00577495	0.00102722	8.37969e-06	2e-08		Multiple sclerosis (MS)	Original SNP available	NA	NA	NA	0.0106566	0.0228466	0.6409
Long sleep (LS)	rs17817288	FTO	16	53807764	A	G	0.518127	0.00418824	0.000726521	8.75915e-06	8.9e-09		Multiple sclerosis (MS)	Original SNP available	NA	NA	NA	-0.0332466	0.0161874	0.03999
Chronotype (CHR)	rs61773390	PER3/ RP3-467L1.4	1	7884525	T	G	0.196439	0.0340792	0.00337553	0.000366653	1.2e-23		Multiple sclerosis (MS)	Original SNP available	NA	NA	NA	-0.000299955	0.0244208	0.9902
Chronotype (CHR)	rs17448682	DDI2	1	15966713	T	C	0.231952	0.0221528	0.00318247	0.000174853	2.2e-12		Multiple sclerosis (MS)	Original SNP available	NA	NA	NA	-0.00747201	0.0199425	0.7079
Chronotype (CHR)	rs3816454	NA	1	21191416	T	G	0.374768	0.020082	0.00278156	0.000188994	4.9e-13		Multiple sclerosis (MS)	Original SNP available	NA	NA	NA	0.0010005	0.0165518	0.9518
Chronotype (CHR)	rs12140153	INADL	1	62579891	G	T	0.904737	0.0340109	0.00468803	0.000199394	1.6e-13		Multiple sclerosis (MS)	Original SNP available	NA	NA	NA	-0.0203048	0.0440852	0.6451
Chronotype (CHR)	rs7547493	AK5	1	77775233	G	A	0.178016	0.0376299	0.00350319	0.000414399	3.9e-27		Multiple sclerosis (MS)	Original SNP available	NA	NA	NA	-0.0446865	0.021276	0.0357
Chronotype (CHR)	rs6658041	ELTD1	1	79387676	A	G	0.59992	0.0152482	0.00274124	0.000111611	1.7e-08		Multiple sclerosis (MS)	Original SNP available	NA	NA	NA	0.012225	0.016646	0.4627
Chronotype (CHR)	rs11588913	NA	1	79963816	G	A	0.601681	0.0154525	0.00273856	0.000114452	1.5e-08		Multiple sclerosis (MS)	Original SNP available	NA	NA	NA	0.00747201	0.0166039	0.6527
Chronotype (CHR)	rs72720396	NA	1	91191582	G	A	0.230344	0.0271261	0.00318521	0.000260903	8.4e-18		Multiple sclerosis (MS)	Original SNP available	NA	NA	NA	-0.0235757	0.0211331	0.2646
Chronotype (CHR)	rs4949980	NA	1	96621739	G	A	0.067607	0.0321893	0.00539402	0.00013063	2.7e-09		Multiple sclerosis (MS)	Original SNP available	NA	NA	NA	-0.0283931	0.0474634	0.5497
Chronotype (CHR)	rs17575798	GNAI3/ GPR61/ RP5-1160K1.8	1	110086451	G	A	0.807172	0.0225553	0.00339377	0.000158367	4.2e-11		Multiple sclerosis (MS)	Original SNP available	NA	NA	NA	0.01262	0.0209335	0.5466
Chronotype (CHR)	rs11587758	PRPF3	1	150327106	A	G	0.395515	0.0241103	0.0027375	0.000277961	5.5e-19		Multiple sclerosis (MS)	Original SNP available	NA	NA	NA	0.00020002	0.0149148	0.9893
Chronotype (CHR)	rs140206235	RC3H1/ RP11-160H22.3	1	173996343	T	C	0.019269	0.0553854	0.00996801	0.000115939	2.3e-08		Multiple sclerosis (MS)	Original SNP available	NA	NA	NA	0.223144	0.0872813	0.01057
Chronotype (CHR)	rs975025	AXDND1/ RN7SL374P	1	179338327	C	T	0.922916	0.0321062	0.00502525	0.000146668	1.3e-10		Multiple sclerosis (MS)	Original SNP available	NA	NA	NA	-0.0822952	0.0303875	0.006765
Chronotype (CHR)	rs509476	RGS16	1	182573227	T	C	0.0301569	0.1137	0.0078575	0.000756204	5.7e-47		Multiple sclerosis (MS)	Original SNP available	NA	NA	NA	-0.12018	0.0588334	0.04108
Chronotype (CHR)	rs13011556	NA	2	4651923	G	C	0.238596	0.0227424	0.00316075	0.000187923	1.1e-12		Multiple sclerosis (MS)	Original SNP available	NA	NA	NA	0.025523	0.0204766	0.2126
Chronotype (CHR)	rs2712056	NA	2	23959131	T	C	0.184664	0.022175	0.00345992	0.000148073	5.1e-11		Multiple sclerosis (MS)	Original SNP available	NA	NA	NA	0.00692392	0.0211682	0.7436
Chronotype (CHR)	rs75120545	NA	2	44271496	T	C	0.030179	0.0613917	0.00828587	0.00022062	1.1e-13		Multiple sclerosis (MS)	Original SNP available	NA	NA	NA	0.0409262	0.0579442	0.48
Chronotype (CHR)	rs786406	CAMKMT	2	44735953	G	A	0.702127	0.0235784	0.00293536	0.000232544	1.9e-16		Multiple sclerosis (MS)	Original SNP available	NA	NA	NA	0.00637961	0.0180053	0.7231
Chronotype (CHR)	rs7561945	LHCGR/ STON1-GTF2A1L/ GTF2A1L	2	48958647	C	T	0.94127	0.0337285	0.0057442	0.000125776	5.3e-09		Multiple sclerosis (MS)	Original SNP available	NA	NA	NA	0.0553401	0.0336642	0.1002
Chronotype (CHR)	rs10495976	NA	2	49750698	T	A	0.390221	0.0178512	0.00276698	0.000151652	5.1e-11		Multiple sclerosis (MS)	Original SNP available	NA	NA	NA	0.00984834	0.0169706	0.5617
Chronotype (CHR)	rs111626088	NA	2	50465217	A	C	0.075622	0.0313664	0.00509283	0.000137549	6.6e-10		Multiple sclerosis (MS)	Original SNP available	NA	NA	NA	-0.00747201	0.0320225	0.8155
Chronotype (CHR)	rs359250	NA	2	60480973	T	G	0.636336	0.0168642	0.0027885	0.000131628	9.2e-10		Multiple sclerosis (MS)	Original SNP available	NA	NA	NA	-0.0168571	0.016763	0.3146
Chronotype (CHR)	rs812925	USP34	2	61680993	G	C	0.351244	0.0205641	0.00280786	0.000192726	6.9e-13		Multiple sclerosis (MS)	Original SNP available	NA	NA	NA	0.0380134	0.01699	0.02526
Chronotype (CHR)	rs2311837	AAK1/ AC092431.2/ RP11-77O7.1	2	69819574	C	T	0.408279	0.0151285	0.00272441	0.000110585	3.6e-08		Multiple sclerosis (MS)	Original SNP available	NA	NA	NA	-0.00511305	0.0166875	0.7593
Chronotype (CHR)	rs2422413	NA	2	76343577	C	T	0.377642	0.0162894	0.0027689	0.000124727	3.6e-09		Multiple sclerosis (MS)	Original SNP available	NA	NA	NA	-0.00359354	0.0166379	0.829
Chronotype (CHR)	rs10520176	LRRTM4/ AC079117.1	2	77217310	T	C	0.50187	0.0231498	0.00268932	0.000267953	1.4e-17		Multiple sclerosis (MS)	Original SNP available	NA	NA	NA	-0.00895974	0.0168039	0.5939
Chronotype (CHR)	rs28380327	ARHGAP15/ AC096558.1/ RP11-570L15.2	2	144232491	A	T	0.629124	0.0205097	0.00277698	0.000196297	2.9e-13		Multiple sclerosis (MS)	Original SNP available	NA	NA	NA	-0.00833464	0.0172512	0.629
Chronotype (CHR)	rs1947198	NA	2	149390435	T	C	0.122155	0.0241964	0.00409707	0.000125563	1.8e-09		Multiple sclerosis (MS)	Original SNP available	NA	NA	NA	0.0339705	0.0246924	0.1689
Chronotype (CHR)	rs197273	NA	2	161894663	A	G	0.470208	0.0158713	0.00269376	0.000125502	1.3e-08		Multiple sclerosis (MS)	Original SNP available	NA	NA	NA	0.0296559	0.0164179	0.07087
Chronotype (CHR)	rs1064213	PLCL1	2	198950240	A	G	0.477688	0.019141	0.00268602	0.000182824	1.3e-12		Multiple sclerosis (MS)	Original SNP available	NA	NA	NA	-0.012225	0.0162836	0.4528
Chronotype (CHR)	rs114670539	GPR1	2	207064335	T	C	0.057896	0.0342784	0.00580825	0.000128179	4.6e-09		Multiple sclerosis (MS)	Original SNP available	NA	NA	NA	0.0365603	0.0555577	0.5105
Chronotype (CHR)	rs57435966	TRAF3IP1	2	239311369	C	T	0.912868	0.0549152	0.0047647	0.000479734	2.6e-30		Multiple sclerosis (MS)	Original SNP available	NA	NA	NA	-0.00369317	0.0289532	0.8985
Chronotype (CHR)	rs114870822	ASB1	2	239353793	A	G	0.012733	0.0697522	0.0120259	0.000122324	2e-09		Multiple sclerosis (MS)	Original SNP available	NA	NA	NA	0.0696717	0.070321	0.3218
Chronotype (CHR)	rs62182135	HDAC4	2	240267305	C	A	0.66833	0.0179439	0.00284795	0.000142745	3.7e-10		Multiple sclerosis (MS)	Original SNP available	NA	NA	NA	-0.0205089	0.0172621	0.2348
Chronotype (CHR)	rs149611468	RAD18/ CAV3/ hsa-mir-548ba	3	8817423	T	C	0.988036	0.0776374	0.0125983	0.000142502	8.5e-10		Multiple sclerosis (MS)	Original SNP available	NA	NA	NA	-0.428478	0.269382	0.1117
Chronotype (CHR)	rs6442446	RP11-536I6.1	3	14394752	A	G	0.290534	0.0174738	0.00297308	0.000125873	3.1e-09		Multiple sclerosis (MS)	Original SNP available	NA	NA	NA	-0.0148091	0.017963	0.4097
Chronotype (CHR)	rs9883892	NA	3	23224246	A	G	0.784032	0.0178444	0.00326189	0.000107834	2.5e-08		Multiple sclerosis (MS)	Original SNP available	NA	NA	NA	-0.03015	0.0196842	0.1256
Chronotype (CHR)	rs13059636	AC133680.1	3	24935790	G	A	0.472049	0.0182698	0.00270236	0.000166371	1.6e-11		Multiple sclerosis (MS)	Original SNP available	NA	NA	NA	0.0237805	0.016325	0.1452
Chronotype (CHR)	rs114848860	NA	3	36859494	T	A	0.024463	0.0555837	0.00872612	0.000147461	3.6e-10		Multiple sclerosis (MS)	Original SNP available	NA	NA	NA	0.0209172	0.107414	0.8456
Chronotype (CHR)	rs11712056	ACTBP13	3	49914397	T	C	0.556296	0.0200896	0.00270384	0.000199238	1.6e-13		Multiple sclerosis (MS)	Original SNP available	NA	NA	NA	-0.00561574	0.0169156	0.7399
Chronotype (CHR)	rs13316611	SYNPR	3	63564385	T	G	0.256587	0.0178305	0.0030789	0.000121289	1.7e-08		Multiple sclerosis (MS)	Original SNP available	NA	NA	NA	0.000299955	0.0202814	0.9882
Chronotype (CHR)	rs11924337	ROBO2	3	77321570	C	G	0.272446	0.0190701	0.00301826	0.000144172	2.2e-10		Multiple sclerosis (MS)	Original SNP available	NA	NA	NA	-0.0202027	0.0185495	0.2761
Chronotype (CHR)	rs957501	CADM2	3	85791657	T	A	0.336064	0.0154211	0.00284661	0.000106123	3e-08		Multiple sclerosis (MS)	Original SNP available	NA	NA	NA	0.0357308	0.0175108	0.0413
Chronotype (CHR)	rs1800828	DRD3	3	113891549	C	G	0.746407	0.0176235	0.00308462	0.000117578	1.7e-08		Multiple sclerosis (MS)	Original SNP available	NA	NA	NA	0.0127188	0.0188569	0.5
Chronotype (CHR)	rs13065394	TMEM108/ RP11-402L6.1	3	132971327	G	T	0.711537	0.017504	0.00296404	0.000125774	3e-09		Multiple sclerosis (MS)	Original SNP available	NA	NA	NA	-0.0319035	0.0177882	0.07289
Chronotype (CHR)	rs885255	NA	3	156348585	T	C	0.348115	0.0169773	0.00283418	0.000130816	4.4e-09		Multiple sclerosis (MS)	Original SNP available	NA	NA	NA	0.00320513	0.0173096	0.8531
Chronotype (CHR)	rs9831488	PPM1L	3	160755062	G	A	0.350467	0.0183592	0.00284523	0.000153457	8.4e-11		Multiple sclerosis (MS)	Original SNP available	NA	NA	NA	0.0107421	0.0175551	0.5406
Chronotype (CHR)	rs3850174	NCEH1/ AC007919.2	3	172364093	T	A	0.742891	0.0194471	0.00309938	0.000144471	6.8e-10		Multiple sclerosis (MS)	Original SNP available	NA	NA	NA	0.00846408	0.0194661	0.6637
Chronotype (CHR)	rs2239626	DGKG	3	185998884	C	T	0.304589	0.0202758	0.00292696	0.000174157	2.3e-12		Multiple sclerosis (MS)	Original SNP available	NA	NA	NA	-0.0262524	0.0181607	0.1483
Chronotype (CHR)	rs231398	SH3BP2	4	2832189	G	A	0.837853	0.0207867	0.00367183	0.000117403	8.4e-09		Multiple sclerosis (MS)	Original SNP available	NA	NA	NA	0.0028958	0.0227246	0.8986
Chronotype (CHR)	rs28634184	LPHN3	4	62873419	C	T	0.749137	0.0176363	0.00310689	0.000116908	2.8e-08		Multiple sclerosis (MS)	Original SNP available	NA	NA	NA	-0.015578	0.0195437	0.4254
Chronotype (CHR)	rs7691121	HNRNPD	4	83274208	C	G	0.767817	0.0220069	0.00317772	0.000172678	5.6e-12		Multiple sclerosis (MS)	Original SNP available	NA	NA	NA	-0.00682323	0.019396	0.725
Chronotype (CHR)	rs4339281	NA	4	118315560	A	G	0.873018	0.0223188	0.00404047	0.000110443	3.2e-08		Multiple sclerosis (MS)	Original SNP available	NA	NA	NA	0.0255703	0.0246255	0.2991
Chronotype (CHR)	rs4241964	RP11-775H9.1	4	137053959	G	T	0.475089	0.020735	0.00270449	0.000214437	1.1e-14		Multiple sclerosis (MS)	Original SNP available	NA	NA	NA	0.000899595	0.0167624	0.9572
Chronotype (CHR)	rs10067113	RNU4-43P	5	26016363	T	C	0.619099	0.016251	0.00277635	0.000124555	6.3e-09		Multiple sclerosis (MS)	Original SNP available	NA	NA	NA	0.0113355	0.0167747	0.4992
Chronotype (CHR)	rs7701529	RGS7BP	5	63861475	T	A	0.762136	0.0188448	0.00317247	0.000128758	3.6e-09		Multiple sclerosis (MS)	Original SNP available	NA	NA	NA	0.0068763	0.0189636	0.7169
Chronotype (CHR)	rs11748798	TMEM161B-AS1	5	87650742	G	T	0.749832	0.0203788	0.00309922	0.000155806	5.2e-11		Multiple sclerosis (MS)	Original SNP available	NA	NA	NA	-0.000500125	0.0189097	0.9789
Chronotype (CHR)	rs56947091	MEF2C	5	88160354	T	C	0.511326	0.0191881	0.00268737	0.000183997	6e-13		Multiple sclerosis (MS)	Original SNP available	NA	NA	NA	-0.0107421	0.016351	0.5112
Chronotype (CHR)	rs1976423	NA	5	104042643	C	A	0.495955	0.0189056	0.00269094	0.000178699	2.6e-12		Multiple sclerosis (MS)	Original SNP available	NA	NA	NA	0.0205866	0.0172573	0.2329
Chronotype (CHR)	rs286805	FBXL17	5	107460819	A	T	0.476954	0.0143071	0.00269548	0.000102129	4.5e-08		Multiple sclerosis (MS)	Original SNP available	NA	NA	NA	0.00742752	0.0161754	0.6461
Chronotype (CHR)	rs1027742	SEMA6A	5	115904410	A	G	0.737765	0.0183119	0.00306482	0.000129749	2.8e-09		Multiple sclerosis (MS)	Original SNP available	NA	NA	NA	0.014593	0.0189147	0.4404
Chronotype (CHR)	rs4246036	AC091969.1	5	152205430	C	T	0.292331	0.0237433	0.00295896	0.000233248	2.4e-15		Multiple sclerosis (MS)	Original SNP available	NA	NA	NA	-0.0223484	0.0179885	0.2141
Chronotype (CHR)	rs7735794	THOC3/ RP11-91H12.4	5	175339984	A	G	0.224089	0.0201147	0.00340433	0.000140699	4.7e-09		Multiple sclerosis (MS)	Yes	rs56318760	3768	0.974109	-0.0687795	0.171916	0.6891
Chronotype (CHR)	rs9395520	PHACTR1	6	13183523	T	C	0.305433	0.0231272	0.00291912	0.000226937	2.1e-15		Multiple sclerosis (MS)	Original SNP available	NA	NA	NA	-0.0131866	0.0176385	0.4547
Chronotype (CHR)	rs521977	SLC44A4/ CYP21A2	6	31836827	T	G	0.322419	0.0159787	0.00286438	0.000111556	2.1e-08		Multiple sclerosis (MS)	Original SNP available	NA	NA	NA	0.512225	0.0192333	2.878e-156
Chronotype (CHR)	rs4714475	FOXP4/ RP11-328M4.2	6	41509901	G	T	0.754058	0.0190271	0.00317856	0.00013428	1.6e-09		Multiple sclerosis (MS)	Original SNP available	NA	NA	NA	-0.0424846	0.0208134	0.04123
Chronotype (CHR)	rs62405438	TFAP2B	6	50815314	A	T	0.179614	0.0201979	0.00350204	0.000120227	6.3e-09		Multiple sclerosis (MS)	Original SNP available	NA	NA	NA	-0.0119286	0.0212243	0.5741
Chronotype (CHR)	rs2653349	HCRTR2	6	55142337	A	G	0.214552	0.0387249	0.00327448	0.00050543	5.2e-32		Multiple sclerosis (MS)	Original SNP available	NA	NA	NA	0.0222506	0.0202138	0.271
Chronotype (CHR)	rs2881955	NA	6	72479263	T	C	0.27878	0.0161216	0.00300229	0.000104514	4.3e-08		Multiple sclerosis (MS)	Original SNP available	NA	NA	NA	0.013592	0.0181888	0.4549
Chronotype (CHR)	rs60616179	NA	6	110244765	A	G	0.945102	0.0375809	0.00594669	0.000146555	1.1e-10		Multiple sclerosis (MS)	Original SNP available	NA	NA	NA	-0.0947503	0.0369892	0.01042
Chronotype (CHR)	rs827749	RP1-200K18.1	6	153129663	C	T	0.327636	0.0236615	0.00286775	0.000246667	1e-16		Multiple sclerosis (MS)	Original SNP available	NA	NA	NA	0.00330546	0.0174312	0.8496
Chronotype (CHR)	rs9364767	NA	6	165221821	T	G	0.446852	0.0158538	0.00269933	0.000124252	5.4e-09		Multiple sclerosis (MS)	Original SNP available	NA	NA	NA	0.038836	0.016342	0.01748
Chronotype (CHR)	rs9348050	PDE10A	6	166263488	T	C	0.48949	0.016638	0.00269048	0.00013835	7.5e-10		Multiple sclerosis (MS)	Original SNP available	NA	NA	NA	0.00120072	0.0158201	0.9395
Chronotype (CHR)	rs10280205	NA	7	24082063	T	C	0.691748	0.0174497	0.00291239	0.000129855	1.4e-09		Multiple sclerosis (MS)	Original SNP available	NA	NA	NA	-0.00925702	0.0174988	0.5968
Chronotype (CHR)	rs17161045	PDE1C	7	32261458	T	C	0.630545	0.0206395	0.0028029	0.000198475	7.2e-14		Multiple sclerosis (MS)	Original SNP available	NA	NA	NA	-0.00149888	0.017014	0.9298
Chronotype (CHR)	rs6967481	NA	7	50642701	T	C	0.496563	0.0206433	0.00269925	0.000213063	6.9e-15		Multiple sclerosis (MS)	Original SNP available	NA	NA	NA	0.0278852	0.0163979	0.08903
Chronotype (CHR)	rs12704886	NA	7	96467982	C	T	0.581416	0.0147967	0.00271928	0.000106569	3.7e-08		Multiple sclerosis (MS)	Original SNP available	NA	NA	NA	-0.0345946	0.0164434	0.03539
Chronotype (CHR)	rs202157	CUX1	7	101637753	C	T	0.298716	0.0255486	0.0029433	0.000273474	4.1e-18		Multiple sclerosis (MS)	Original SNP available	NA	NA	NA	0.0466724	0.0180982	0.009913
Chronotype (CHR)	rs4729854	NA	7	102383663	T	A	0.516562	0.0287186	0.00275036	0.000411927	3.3e-25		Multiple sclerosis (MS)	Original SNP available	NA	NA	NA	-0.0791514	0.0358582	0.02729
Chronotype (CHR)	rs1113295	TFEC	7	115678646	T	G	0.440869	0.0156591	0.00270408	0.000120889	6.8e-09		Multiple sclerosis (MS)	Original SNP available	NA	NA	NA	-0.0267393	0.0165421	0.106
Chronotype (CHR)	rs2971970	EXOC4	7	133643778	T	G	0.218075	0.0188272	0.00325601	0.000120885	6e-09		Multiple sclerosis (MS)	Original SNP available	NA	NA	NA	-0.0343048	0.0199049	0.08481
Chronotype (CHR)	rs35524253	CSMD1	8	4823608	A	G	0.357218	0.015862	0.00281259	0.000115543	5.8e-09		Multiple sclerosis (MS)	Original SNP available	NA	NA	NA	-0.00488803	0.0171318	0.7754
Chronotype (CHR)	rs11786306	SGK223	8	8208759	C	G	0.353978	0.0183309	0.00283083	0.000153681	8.7e-11		Multiple sclerosis (MS)	Original SNP available	NA	NA	NA	0.0140015	0.0176879	0.4286
Chronotype (CHR)	rs13255030	NRG1	8	31671330	A	G	0.585145	0.0162198	0.00273214	0.000127726	2.8e-09		Multiple sclerosis (MS)	Original SNP available	NA	NA	NA	-0.0180364	0.0166711	0.2793
Chronotype (CHR)	rs12541362	RP11-317N12.1/ VENTXP5	8	33584661	T	A	0.350242	0.0213568	0.00282446	0.000207598	3.5e-14		Multiple sclerosis (MS)	Original SNP available	NA	NA	NA	-0.0555293	0.0176306	0.001635
Chronotype (CHR)	rs769066	ST18	8	53145698	C	T	0.183481	0.0219436	0.00348289	0.000144279	3.2e-10		Multiple sclerosis (MS)	Original SNP available	NA	NA	NA	-0.00657832	0.0211521	0.7558
Chronotype (CHR)	rs4321976	NA	8	76614958	T	C	0.77856	0.0232959	0.00324034	0.000187127	3.1e-13		Multiple sclerosis (MS)	Original SNP available	NA	NA	NA	-0.0112366	0.0197913	0.5702
Chronotype (CHR)	rs3100052	YWHAZ/ RN7SL685P	8	101967139	A	G	0.387351	0.0170795	0.00276058	0.000138451	6.9e-10		Multiple sclerosis (MS)	Original SNP available	NA	NA	NA	0.00783058	0.016793	0.641
Chronotype (CHR)	rs3808477	TRPS1	8	116670347	T	C	0.281399	0.0215613	0.00299116	0.000188014	2.8e-13		Multiple sclerosis (MS)	Original SNP available	NA	NA	NA	-0.0212721	0.0183051	0.2452
Chronotype (CHR)	rs34340407	NA	9	8147423	C	T	0.246607	0.0184548	0.0031152	0.000126554	4.3e-09		Multiple sclerosis (MS)	Original SNP available	NA	NA	NA	-0.016267	0.0192423	0.3979
Chronotype (CHR)	rs6477309	PTPRD	9	8450638	T	C	0.665392	0.0174399	0.00286276	0.000135435	8e-10		Multiple sclerosis (MS)	Original SNP available	NA	NA	NA	0.0201947	0.0176147	0.2516
Chronotype (CHR)	rs308521	NA	9	37367094	T	C	0.602627	0.0199718	0.00275427	0.000191034	3.7e-13		Multiple sclerosis (MS)	Original SNP available	NA	NA	NA	-0.0161294	0.0167787	0.3364
Chronotype (CHR)	rs62553781	NA	9	76679777	C	T	0.965171	0.0504004	0.00734656	0.000170782	1.2e-11		Multiple sclerosis (MS)	Original SNP available	NA	NA	NA	0.0323704	0.0541664	0.5501
Chronotype (CHR)	rs4838161	NEK6	9	127079253	T	G	0.560809	0.0161104	0.00270516	0.000127853	2.2e-09		Multiple sclerosis (MS)	Original SNP available	NA	NA	NA	0.0100493	0.0164068	0.5402
Chronotype (CHR)	rs10988239	RP11-247A12.2/ IER5L/ RP11-247A12.8	9	131943440	C	T	0.48728	0.0186334	0.00273304	0.000173489	1.6e-11		Multiple sclerosis (MS)	Original SNP available	NA	NA	NA	0.00468899	0.0186032	0.801
Chronotype (CHR)	rs34619169	INPP5E	9	139327277	A	G	0.307715	0.0169119	0.00291571	0.000121856	3.8e-09		Multiple sclerosis (MS)	Original SNP available	NA	NA	NA	-0.0141001	0.0179092	0.4311
Chronotype (CHR)	rs4948547	BICC1	10	60568514	C	A	0.255795	0.0190042	0.00307909	0.000137504	1.2e-09		Multiple sclerosis (MS)	Original SNP available	NA	NA	NA	0.0277124	0.0185123	0.1344
Chronotype (CHR)	rs10823233	TET1	10	70351903	C	T	0.547887	0.0151686	0.00270212	0.000113988	4.3e-08		Multiple sclerosis (MS)	Original SNP available	NA	NA	NA	-0.0331432	0.016537	0.04505
Chronotype (CHR)	rs3808964	GPR26	10	125426627	T	G	0.634729	0.0157096	0.00279601	0.000114436	2.7e-08		Multiple sclerosis (MS)	Original SNP available	NA	NA	NA	-0.0251803	0.0170622	0.14
Chronotype (CHR)	rs72632979	SOX6	11	16615883	A	G	0.82849	0.021581	0.00357606	0.000132358	1.2e-09		Multiple sclerosis (MS)	Original SNP available	NA	NA	NA	-0.0174514	0.0259461	0.5012
Chronotype (CHR)	rs10742179	BDNF-AS/ LINC00678	11	27650524	A	G	0.260177	0.0182967	0.00306465	0.000128876	1.5e-09		Multiple sclerosis (MS)	Original SNP available	NA	NA	NA	-0.0155198	0.0184404	0.4
Chronotype (CHR)	rs4141920	MPPED2/ RP4-710M3.2	11	30449319	G	A	0.543867	0.0155932	0.00270207	0.000120638	4.6e-09		Multiple sclerosis (MS)	Original SNP available	NA	NA	NA	0.0202927	0.016341	0.2143
Chronotype (CHR)	rs11032362	FBXO3/ CD59	11	33759092	A	G	0.090763	0.0395538	0.00467579	0.000258221	4.8e-17		Multiple sclerosis (MS)	Original SNP available	NA	NA	NA	-0.0349021	0.0282282	0.2163
Chronotype (CHR)	rs34239319	ALKBH3/ RP11-613D13.5	11	43902681	T	G	0.102121	0.0280114	0.00443834	0.000143891	3.9e-10		Multiple sclerosis (MS)	Original SNP available	NA	NA	NA	-0.0389322	0.0274364	0.1559
Chronotype (CHR)	rs3168135	ZFP91/ CNTF	11	58386177	G	A	0.760045	0.0207725	0.0031468	0.00015739	2.9e-11		Multiple sclerosis (MS)	Original SNP available	NA	NA	NA	-0.00682323	0.0187549	0.716
Chronotype (CHR)	rs4237555	NA	11	92725803	T	C	0.526954	0.0164771	0.00269332	0.000135353	6e-10		Multiple sclerosis (MS)	Original SNP available	NA	NA	NA	0.00752827	0.017097	0.6597
Chronotype (CHR)	rs4936291	ZBTB16	11	114009982	G	A	0.389252	0.0179295	0.00283312	0.000152848	3.8e-10		Multiple sclerosis (MS)	Original SNP available	NA	NA	NA	0.0228593	0.0171083	0.1815
Chronotype (CHR)	rs74357745	C11orf63	11	122811822	A	G	0.878807	0.026546	0.00412156	0.000150106	8.7e-11		Multiple sclerosis (MS)	Original SNP available	NA	NA	NA	-0.0308717	0.026414	0.2425
Chronotype (CHR)	rs7977610	NA	12	17078918	A	T	0.673383	0.0160414	0.0028718	0.000113192	2.1e-08		Multiple sclerosis (MS)	Original SNP available	NA	NA	NA	-0.00672255	0.0174589	0.7002
Chronotype (CHR)	rs12811046	SOX5	12	24066937	A	G	0.553343	0.0169679	0.00270358	0.000142316	6.2e-10		Multiple sclerosis (MS)	Original SNP available	NA	NA	NA	0.0254204	0.0163146	0.1192
Chronotype (CHR)	rs7308565	NA	12	34018179	T	C	0.400609	0.0203591	0.00276787	0.000199057	2e-13		Multiple sclerosis (MS)	Original SNP available	NA	NA	NA	-0.018331	0.0166182	0.27
Chronotype (CHR)	rs7316768	NA	12	38033268	G	T	0.597822	0.0182311	0.00274591	0.000159825	3.2e-11		Multiple sclerosis (MS)	Original SNP available	NA	NA	NA	-0.00409162	0.0313319	0.8961
Chronotype (CHR)	rs7313852	NA	12	38908389	G	A	0.564964	0.029649	0.00271587	0.000432112	2.7e-27		Multiple sclerosis (MS)	Original SNP available	NA	NA	NA	0.00370686	0.0163276	0.8204
Chronotype (CHR)	rs77384811	NA	12	63497398	G	C	0.843254	0.0247483	0.00372778	0.000161911	2.8e-11		Multiple sclerosis (MS)	Original SNP available	NA	NA	NA	0.00369317	0.023458	0.8749
Chronotype (CHR)	rs7959983	NA	12	90452978	C	T	0.404082	0.0195258	0.00272849	0.000183613	9.5e-13		Multiple sclerosis (MS)	Original SNP available	NA	NA	NA	-0.0332413	0.0167943	0.04778
Chronotype (CHR)	rs7304278	RFX4/ RP11-144F15.1	12	106989915	G	A	0.725152	0.020255	0.00302264	0.000163537	2.2e-11		Multiple sclerosis (MS)	Original SNP available	NA	NA	NA	0.00359354	0.0182499	0.8439
Chronotype (CHR)	rs80097534	RPL11P5	12	121029604	G	T	0.901458	0.0281025	0.00455453	0.000140309	9.3e-10		Multiple sclerosis (MS)	Original SNP available	NA	NA	NA	0.0836976	0.0303727	0.005857
Chronotype (CHR)	rs9597250	NA	13	56303709	C	A	0.810212	0.0213068	0.00343801	0.000139616	6.9e-10		Multiple sclerosis (MS)	Original SNP available	NA	NA	NA	0.0284903	0.0206069	0.1668
Chronotype (CHR)	rs9573971	CLN5/ FBXL3	13	77568732	A	G	0.9661	0.0727759	0.00743443	0.000346918	3.6e-22		Multiple sclerosis (MS)	Original SNP available	NA	NA	NA	0.0103534	0.0445926	0.8164
Chronotype (CHR)	rs17267683	GPC6	13	94057870	C	G	0.76125	0.0197414	0.00316651	0.000141663	2.7e-10		Multiple sclerosis (MS)	Original SNP available	NA	NA	NA	0.0287818	0.019197	0.1338
Chronotype (CHR)	rs9521184	MYO16	13	109782568	T	C	0.48682	0.0148855	0.00270389	0.000110712	3e-08		Multiple sclerosis (MS)	Original SNP available	NA	NA	NA	0.0182328	0.0165845	0.2716
Chronotype (CHR)	rs1952923	NA	14	40982168	G	A	0.260667	0.016877	0.00305963	0.000109786	3.6e-08		Multiple sclerosis (MS)	Original SNP available	NA	NA	NA	0.0110388	0.0184809	0.5503
Chronotype (CHR)	rs698015	OTX2/ RP11-1085N6.6	14	57269825	T	C	0.647493	0.0161876	0.0028566	0.000119618	8.8e-09		Multiple sclerosis (MS)	Original SNP available	NA	NA	NA	0.00300451	0.0169858	0.8596
Chronotype (CHR)	rs7148842	ELMSAN1/ RP5-1021I20.1	14	74255556	C	T	0.611932	0.0153777	0.00278312	0.000112311	1.8e-08		Multiple sclerosis (MS)	Original SNP available	NA	NA	NA	-0.000699755	0.0186064	0.97
Chronotype (CHR)	rs10149448	NA	14	84253271	A	G	0.603599	0.0164465	0.00275282	0.000129438	2.7e-09		Multiple sclerosis (MS)	Original SNP available	NA	NA	NA	-0.00974735	0.0170795	0.5682
Chronotype (CHR)	rs12432176	BEGAIN	14	101021218	A	C	0.379295	0.0161131	0.00278357	0.00012225	6.5e-09		Multiple sclerosis (MS)	Original SNP available	NA	NA	NA	-0.0270313	0.0183951	0.1417
Chronotype (CHR)	rs59986227	SEMA6D	15	48009263	G	C	0.25779	0.0178401	0.00310217	0.000121792	8.3e-09		Multiple sclerosis (MS)	Original SNP available	NA	NA	NA	-0.0199987	0.0200024	0.3174
Chronotype (CHR)	rs9932577	NA	16	24512509	C	A	0.495067	0.0166195	0.00271482	0.00013809	6.8e-10		Multiple sclerosis (MS)	Original SNP available	NA	NA	NA	-0.0120274	0.0169168	0.4771
Chronotype (CHR)	rs12927162	RP11-297L17.6/ CASC16	16	52684916	A	G	0.721593	0.0286498	0.00300067	0.000329796	6.8e-22		Multiple sclerosis (MS)	Original SNP available	NA	NA	NA	0.0156214	0.0192716	0.4176
Chronotype (CHR)	rs1421085	FTO	16	53800954	C	T	0.403118	0.0275621	0.00274075	0.000365574	1.5e-23		Multiple sclerosis (MS)	Original SNP available	NA	NA	NA	0.0314907	0.016436	0.05537
Chronotype (CHR)	rs4784655	GNAO1	16	56364030	G	C	0.678524	0.0211306	0.00288752	0.00019479	1.5e-13		Multiple sclerosis (MS)	Original SNP available	NA	NA	NA	-0.00240288	0.0170463	0.8879
Chronotype (CHR)	rs17604349	PMFBP1	16	72210865	G	A	0.820797	0.0257422	0.00351443	0.000194941	1.7e-13		Multiple sclerosis (MS)	Original SNP available	NA	NA	NA	0.0334348	0.0209027	0.1097
Chronotype (CHR)	rs2518022	PER1/ RP11-599B13.6	17	8057367	T	C	0.0836026	0.0403075	0.00485089	0.000248946	4.8e-17		Multiple sclerosis (MS)	Original SNP available	NA	NA	NA	-0.0218593	0.0289496	0.4502
Chronotype (CHR)	rs3760185	RASD1	17	17401736	C	T	0.751745	0.0241586	0.0031496	0.000217842	2.6e-14		Multiple sclerosis (MS)	Original SNP available	NA	NA	NA	-0.0402778	0.0205027	0.04947
Chronotype (CHR)	rs226090	AP2B1	17	34034059	C	T	0.168356	0.0208783	0.00359523	0.000122064	4.1e-09		Multiple sclerosis (MS)	Original SNP available	NA	NA	NA	0.0195906	0.0212202	0.3559
Chronotype (CHR)	rs28647842	CA10	17	50127211	G	C	0.477366	0.0160844	0.00269439	0.000129089	2e-09		Multiple sclerosis (MS)	Original SNP available	NA	NA	NA	-0.0082338	0.0164082	0.6158
Chronotype (CHR)	rs72829706	NA	17	54173733	A	G	0.960574	0.0407112	0.00693598	0.000125537	5.1e-09		Multiple sclerosis (MS)	Original SNP available	NA	NA	NA	-0.0283995	0.0417054	0.4959
Chronotype (CHR)	rs114352914	TANC2/ RP11-269G24.2/ AC037445.1	17	61381453	A	G	0.188112	0.0197917	0.00344154	0.000119649	7.9e-09		Multiple sclerosis (MS)	Original SNP available	NA	NA	NA	0.00853633	0.0201351	0.6716
Chronotype (CHR)	rs2949923	PITPNC1	17	65475228	G	A	0.461623	0.016206	0.00270197	0.000130544	2.1e-09		Multiple sclerosis (MS)	Original SNP available	NA	NA	NA	0.00439035	0.0163899	0.7888
Chronotype (CHR)	rs62082401	C18orf42	18	5186019	G	C	0.19099	0.0256287	0.00342253	0.000202977	1.6e-14		Multiple sclerosis (MS)	Original SNP available	NA	NA	NA	0.00561574	0.0252503	0.824
Chronotype (CHR)	rs11083105	NA	18	22618399	G	A	0.594686	0.0184584	0.00275495	0.000164247	1.5e-11		Multiple sclerosis (MS)	Original SNP available	NA	NA	NA	0.0182658	0.0165765	0.2705
Chronotype (CHR)	rs4419127	NOL4	18	31663654	A	G	0.664983	0.0218058	0.00285599	0.000211861	1.3e-14		Multiple sclerosis (MS)	Original SNP available	NA	NA	NA	-0.00786896	0.0171004	0.6454
Chronotype (CHR)	rs12969848	NA	18	38152835	T	C	0.529859	0.0218632	0.00270301	0.000238147	1.3e-15		Multiple sclerosis (MS)	Original SNP available	NA	NA	NA	-0.0149871	0.0162136	0.3553
Chronotype (CHR)	rs9962650	RP11-214L13.1/ CTD-2008L17.1/ MALT1/ RP11-126O1.4	18	53574043	G	C	0.423319	0.0173129	0.00272797	0.000146343	1.6e-10		Multiple sclerosis (MS)	Original SNP available	NA	NA	NA	-0.0196926	0.0171152	0.2499
Chronotype (CHR)	rs9964420	SEC11C	18	56824041	C	A	0.695492	0.0284801	0.00293643	0.000343561	8.6e-22		Multiple sclerosis (MS)	Original SNP available	NA	NA	NA	-0.00934352	0.0179602	0.6029
Chronotype (CHR)	rs56076457	ZCCHC2	18	60238668	T	C	0.528735	0.0162984	0.00269462	0.00013238	1.3e-09		Multiple sclerosis (MS)	Original SNP available	NA	NA	NA	-0.0173496	0.0162848	0.2867
Chronotype (CHR)	rs10402849	GNG7	19	2695661	T	C	0.201353	0.0192609	0.00335946	0.000119315	8.9e-09		Multiple sclerosis (MS)	Original SNP available	NA	NA	NA	-0.01262	0.0215591	0.5583
Chronotype (CHR)	rs9636202	PGPEP1/ RN7SL513P	19	18449238	G	A	0.733565	0.0183734	0.00305534	0.000131959	7.5e-10		Multiple sclerosis (MS)	Original SNP available	NA	NA	NA	0.0201947	0.0187478	0.2814
Chronotype (CHR)	rs11670534	AC011484.1/ PNMAL2/ PPP5D1	19	47003906	C	T	0.834382	0.0209755	0.00362802	0.000121598	8.5e-09		Multiple sclerosis (MS)	Original SNP available	NA	NA	NA	-0.00974735	0.023194	0.6743
Chronotype (CHR)	rs78095690	NA	20	16239683	C	T	0.435624	0.0163477	0.00272137	0.000131409	1.4e-09		Multiple sclerosis (MS)	Original SNP available	NA	NA	NA	0.00130085	0.0174279	0.9405
Chronotype (CHR)	rs6131942	PCSK2	20	17348608	G	A	0.580035	0.0175437	0.00273235	0.000149948	9.4e-11		Multiple sclerosis (MS)	Original SNP available	NA	NA	NA	0.0001	0.132996	0.9994
Chronotype (CHR)	rs2072727	PABPC1L/ YWHAB	20	43538733	T	C	0.435988	0.016352	0.00271514	0.000131503	8.5e-10		Multiple sclerosis (MS)	Original SNP available	NA	NA	NA	-0.0453112	0.0164345	0.005832
Chronotype (CHR)	rs139911	TNRC6B	22	40704052	C	T	0.423865	0.0233915	0.00273231	0.000267238	2.3e-17		Multiple sclerosis (MS)	Original SNP available	NA	NA	NA	-0.0161294	0.017105	0.3457
Chronotype (CHR)	rs4822107	TCF20	22	42704834	A	G	0.505722	0.015528	0.00270621	0.000120544	9.6e-09		Multiple sclerosis (MS)	Original SNP available	NA	NA	NA	0.0103463	0.0167385	0.5365
Morning Person (MP)	rs17374439	PER3/ RP3-467L1.4	1	7888438	T	C	0.196492	0.0555478	0.00566145	0.000974314	1.2e-22		Multiple sclerosis (MS)	Original SNP available	NA	NA	NA	-0.00059982	0.0213627	0.9776
Morning Person (MP)	rs3767240	EIF4G3/ RNU7-200P	1	21163921	C	T	0.3821	0.0312547	0.00462739	0.000461271	7.3e-12		Multiple sclerosis (MS)	Original SNP available	NA	NA	NA	-0.000899595	0.0169206	0.9576
Morning Person (MP)	rs12140153	INADL	1	62579891	G	T	0.904974	0.0484879	0.00787657	0.000404367	4.8e-10		Multiple sclerosis (MS)	Original SNP available	NA	NA	NA	-0.0203048	0.0440852	0.6451
Morning Person (MP)	rs7547493	AK5	1	77775233	G	A	0.17806	0.0582789	0.00587503	0.000994167	2.5e-23		Multiple sclerosis (MS)	Original SNP available	NA	NA	NA	-0.0446865	0.021276	0.0357
Morning Person (MP)	rs11588913	NA	1	79963816	G	A	0.601488	0.0252376	0.00459169	0.000305348	2.5e-08		Multiple sclerosis (MS)	Original SNP available	NA	NA	NA	0.00747201	0.0166039	0.6527
Morning Person (MP)	rs72720396	NA	1	91191582	G	A	0.230529	0.0430894	0.00533877	0.000658702	5.3e-16		Multiple sclerosis (MS)	Original SNP available	NA	NA	NA	-0.0235757	0.0211331	0.2646
Morning Person (MP)	rs4949980	NA	1	96621739	G	A	0.067535	0.0545952	0.00904918	0.000375405	1.6e-09		Multiple sclerosis (MS)	Original SNP available	NA	NA	NA	-0.0283931	0.0474634	0.5497
Morning Person (MP)	rs17575798	GNAI3/ GPR61/ RP5-1160K1.8	1	110086451	G	A	0.806886	0.0392352	0.00568886	0.000479742	7.8e-12		Multiple sclerosis (MS)	Original SNP available	NA	NA	NA	0.01262	0.0209335	0.5466
Morning Person (MP)	rs6537834	BCAS2	1	115108870	C	T	0.614722	0.0252152	0.00462393	0.000301167	3.5e-08		Multiple sclerosis (MS)	Original SNP available	NA	NA	NA	0.000900405	0.0172619	0.9584
Morning Person (MP)	rs11587758	PRPF3	1	150327106	A	G	0.395746	0.0346078	0.00459127	0.000572815	3.8e-14		Multiple sclerosis (MS)	Original SNP available	NA	NA	NA	0.00020002	0.0149148	0.9893
Morning Person (MP)	rs75650221	RABGAP1L/ GPR52	1	174421994	T	C	0.038335	0.0646983	0.011744	0.000308628	3.3e-08		Multiple sclerosis (MS)	Original SNP available	NA	NA	NA	0.129653	0.0459748	0.004801
Morning Person (MP)	rs11580135	AXDND1/ HNRNPA1P54/ MEF2AP1	1	179417780	C	T	0.682898	0.0275921	0.00483431	0.000329727	1.3e-08		Multiple sclerosis (MS)	Original SNP available	NA	NA	NA	-0.0232686	0.0175664	0.1853
Morning Person (MP)	rs1144566	RGS16	1	182569626	T	C	0.0301951	0.170568	0.0131392	0.00170391	2.8e-38		Multiple sclerosis (MS)	Original SNP available	NA	NA	NA	-0.118938	0.0587807	0.04303
Morning Person (MP)	rs10196909	NA	2	4651199	C	A	0.481825	0.0321137	0.00450856	0.000514964	6.2e-13		Multiple sclerosis (MS)	Original SNP available	NA	NA	NA	0.00350614	0.0166788	0.8335
Morning Person (MP)	rs75120545	NA	2	44271496	T	C	0.030178	0.0974698	0.013897	0.0005561	2.9e-12		Multiple sclerosis (MS)	Original SNP available	NA	NA	NA	0.0409262	0.0579442	0.48
Morning Person (MP)	rs786406	CAMKMT	2	44735953	G	A	0.702178	0.0327319	0.00492279	0.000448102	1e-11		Multiple sclerosis (MS)	Original SNP available	NA	NA	NA	0.00637961	0.0180053	0.7231
Morning Person (MP)	rs10495976	NA	2	49750698	T	A	0.390197	0.0280661	0.00464114	0.000374859	8e-10		Multiple sclerosis (MS)	Original SNP available	NA	NA	NA	0.00984834	0.0169706	0.5617
Morning Person (MP)	rs7602425	NRXN1	2	50460480	T	C	0.075507	0.0536212	0.00854512	0.000401415	3.2e-10		Multiple sclerosis (MS)	Original SNP available	NA	NA	NA	-0.00628024	0.0323137	0.8459
Morning Person (MP)	rs778147	USP34	2	61606566	C	A	0.366787	0.0296842	0.00466945	0.000409303	4.6e-10		Multiple sclerosis (MS)	Original SNP available	NA	NA	NA	0.0397809	0.0173161	0.0216
Morning Person (MP)	rs6744983	NA	2	76346385	T	G	0.37744	0.0253244	0.00464336	0.000301396	4.9e-08		Multiple sclerosis (MS)	Original SNP available	NA	NA	NA	-0.00349389	0.0165499	0.8328
Morning Person (MP)	rs10520176	LRRTM4/ AC079117.1	2	77217310	T	C	0.501844	0.0333663	0.00451125	0.000556647	2e-13		Multiple sclerosis (MS)	Original SNP available	NA	NA	NA	-0.00895974	0.0168039	0.5939
Morning Person (MP)	rs28380327	ARHGAP15/ AC096558.1/ RP11-570L15.2	2	144232491	A	T	0.629168	0.0289857	0.0046586	0.00039205	7.8e-10		Multiple sclerosis (MS)	Original SNP available	NA	NA	NA	-0.00833464	0.0172512	0.629
Morning Person (MP)	rs1947198	NA	2	149390435	T	C	0.12217	0.0396714	0.00686993	0.000337567	3.2e-09		Multiple sclerosis (MS)	Original SNP available	NA	NA	NA	0.0339705	0.0246924	0.1689
Morning Person (MP)	rs11679484	PLCL1	2	198921604	A	C	0.373932	0.0298469	0.00467197	0.000417102	1.6e-10		Multiple sclerosis (MS)	Original SNP available	NA	NA	NA	-0.0123237	0.0171463	0.4723
Morning Person (MP)	rs138964083	INO80D/ AC007679.4	2	206908054	T	C	0.058574	0.0591602	0.00960026	0.000385994	1e-09		Multiple sclerosis (MS)	Original SNP available	NA	NA	NA	0.0753703	0.0402453	0.0611
Morning Person (MP)	rs77008212	TRAF3IP1	2	239307113	A	G	0.912884	0.0825698	0.00798588	0.00108439	1.1e-24		Multiple sclerosis (MS)	Original SNP available	NA	NA	NA	-0.00518653	0.0289466	0.8578
Morning Person (MP)	rs114870822	ASB1	2	239353793	A	G	0.012795	0.108373	0.0201178	0.000296702	3.4e-08		Multiple sclerosis (MS)	Original SNP available	NA	NA	NA	0.0696717	0.070321	0.3218
Morning Person (MP)	rs34581681	CNTN4	3	2435647	G	A	0.839317	0.034486	0.00617986	0.000320783	4.2e-08		Multiple sclerosis (MS)	Original SNP available	NA	NA	NA	0.026934	0.0228838	0.2392
Morning Person (MP)	rs149611468	RAD18/ CAV3/ hsa-mir-548ba	3	8817423	T	C	0.98802	0.119935	0.0211151	0.000340521	1.3e-08		Multiple sclerosis (MS)	Original SNP available	NA	NA	NA	-0.428478	0.269382	0.1117
Morning Person (MP)	rs13059636	AC133680.1	3	24935790	G	A	0.471965	0.0317863	0.0045329	0.000503596	3.5e-12		Multiple sclerosis (MS)	Original SNP available	NA	NA	NA	0.0237805	0.016325	0.1452
Morning Person (MP)	rs115774037	NA	3	36834668	C	T	0.026128	0.078752	0.0140393	0.000315618	3.5e-08		Multiple sclerosis (MS)	Original SNP available	NA	NA	NA	0.0591133	0.105124	0.5739
Morning Person (MP)	rs11712056	ACTBP13	3	49914397	T	C	0.556466	0.031956	0.0045329	0.000504081	3.7e-12		Multiple sclerosis (MS)	Original SNP available	NA	NA	NA	-0.00561574	0.0169156	0.7399
Morning Person (MP)	rs60194061	ROBO2	3	77301121	A	G	0.26968	0.0326372	0.00511118	0.000419583	8.6e-11		Multiple sclerosis (MS)	Original SNP available	NA	NA	NA	-0.0188771	0.0188494	0.3166
Morning Person (MP)	rs957501	CADM2	3	85791657	T	A	0.336033	0.0263167	0.00477453	0.000309045	3e-08		Multiple sclerosis (MS)	Original SNP available	NA	NA	NA	0.0357308	0.0175108	0.0413
Morning Person (MP)	rs13065394	TMEM108/ RP11-402L6.1	3	132971327	G	T	0.711759	0.0297983	0.00497014	0.000364336	2.2e-09		Multiple sclerosis (MS)	Original SNP available	NA	NA	NA	-0.0319035	0.0177882	0.07289
Morning Person (MP)	rs2102506	NA	3	156342849	G	A	0.3605	0.0293301	0.00472786	0.000396646	8.3e-10		Multiple sclerosis (MS)	Original SNP available	NA	NA	NA	0.00893984	0.0169918	0.5988
Morning Person (MP)	rs3850174	NCEH1/ AC007919.2	3	172364093	T	A	0.742864	0.0318495	0.00519636	0.000387532	1.4e-09		Multiple sclerosis (MS)	Original SNP available	NA	NA	NA	0.00846408	0.0194661	0.6637
Morning Person (MP)	rs2239626	DGKG	3	185998884	C	T	0.304532	0.0335827	0.00490904	0.000477718	5e-12		Multiple sclerosis (MS)	Original SNP available	NA	NA	NA	-0.0262524	0.0181607	0.1483
Morning Person (MP)	rs34627176	FGFRL1	4	1006200	A	G	0.213865	0.0298813	0.00551285	0.000300238	3.6e-08		Multiple sclerosis (MS)	Original SNP available	NA	NA	NA	-0.00581689	0.0233415	0.8032
Morning Person (MP)	rs231398	SH3BP2	4	2832189	G	A	0.837855	0.0354509	0.00615616	0.000341473	5.8e-09		Multiple sclerosis (MS)	Original SNP available	NA	NA	NA	0.0028958	0.0227246	0.8986
Morning Person (MP)	rs12498561	KCNIP4	4	21860763	G	C	0.504684	0.0246853	0.00451296	0.000304655	4.6e-08		Multiple sclerosis (MS)	Original SNP available	NA	NA	NA	-0.0125213	0.0162294	0.4404
Morning Person (MP)	rs17292170	NA	4	62881399	C	A	0.751201	0.0298781	0.00521233	0.000333688	1.2e-08		Multiple sclerosis (MS)	Original SNP available	NA	NA	NA	-0.0153811	0.0195151	0.4306
Morning Person (MP)	rs7691121	HNRNPD	4	83274208	C	G	0.767925	0.0340511	0.00532954	0.000413275	1e-10		Multiple sclerosis (MS)	Original SNP available	NA	NA	NA	-0.00682323	0.019396	0.725
Morning Person (MP)	rs4339281	NA	4	118315560	A	G	0.872986	0.0394057	0.00677257	0.000344355	5.3e-09		Multiple sclerosis (MS)	Original SNP available	NA	NA	NA	0.0255703	0.0246255	0.2991
Morning Person (MP)	rs4241964	RP11-775H9.1	4	137053959	G	T	0.474963	0.0326407	0.00453345	0.000531372	7.2e-13		Multiple sclerosis (MS)	Original SNP available	NA	NA	NA	0.000899595	0.0167624	0.9572
Morning Person (MP)	rs10067113	RNU4-43P	5	26016363	T	C	0.619472	0.0280609	0.00465694	0.000371229	2.5e-09		Multiple sclerosis (MS)	Original SNP available	NA	NA	NA	0.0113355	0.0167747	0.4992
Morning Person (MP)	rs7701529	RGS7BP	5	63861475	T	A	0.762299	0.0300077	0.00532109	0.000326326	1.7e-08		Multiple sclerosis (MS)	Original SNP available	NA	NA	NA	0.0068763	0.0189636	0.7169
Morning Person (MP)	rs34875688	MEF2C-AS1	5	88182026	T	A	0.767268	0.0320299	0.00534073	0.000366391	1.1e-09		Multiple sclerosis (MS)	Original SNP available	NA	NA	NA	0.016231	0.0194211	0.4033
Morning Person (MP)	rs1976423	NA	5	104042643	C	A	0.496035	0.0290428	0.00451308	0.000421716	1.7e-10		Multiple sclerosis (MS)	Original SNP available	NA	NA	NA	0.0205866	0.0172573	0.2329
Morning Person (MP)	rs1027742	SEMA6A	5	115904410	A	G	0.738161	0.0306919	0.00514017	0.000364135	3.6e-09		Multiple sclerosis (MS)	Original SNP available	NA	NA	NA	0.014593	0.0189147	0.4404
Morning Person (MP)	rs2910032	AC091969.1	5	152540354	T	C	0.517706	0.0336963	0.00451163	0.000567008	1.1e-13		Multiple sclerosis (MS)	Original SNP available	NA	NA	NA	-0.00608147	0.0163249	0.7095
Morning Person (MP)	rs9369915	PHACTR1	6	13191447	A	G	0.305714	0.0371942	0.00491617	0.000587265	3e-14		Multiple sclerosis (MS)	Original SNP available	NA	NA	NA	-0.0148091	0.0177348	0.4037
Morning Person (MP)	rs2842638	NA	6	41583576	T	G	0.576697	0.0306548	0.0046083	0.000458803	1.9e-11		Multiple sclerosis (MS)	Original SNP available	NA	NA	NA	-0.00985132	0.0173423	0.57
Morning Person (MP)	rs2653343	HCRTR2	6	55133326	T	A	0.214721	0.0613434	0.00549376	0.00126901	5.2e-29		Multiple sclerosis (MS)	Original SNP available	NA	NA	NA	0.0199007	0.0203032	0.327
Morning Person (MP)	rs60616179	NA	6	110244765	A	G	0.945063	0.0562524	0.009965	0.000328577	9.2e-09		Multiple sclerosis (MS)	Original SNP available	NA	NA	NA	-0.0947503	0.0369892	0.01042
Morning Person (MP)	rs520954	RP1-200K18.1	6	153135378	G	A	0.327173	0.0422581	0.00479665	0.000786196	1.6e-18		Multiple sclerosis (MS)	Original SNP available	NA	NA	NA	0.002002	0.0174192	0.9085
Morning Person (MP)	rs3877930	AL590867.1	6	153574103	G	A	0.013941	0.112315	0.0192049	0.000346819	3e-09		Multiple sclerosis (MS)	Original SNP available	NA	NA	NA	-0.238859	0.121922	0.0501
Morning Person (MP)	rs9365769	NA	6	165186963	A	G	0.436791	0.0262836	0.00457414	0.000339894	7.3e-09		Multiple sclerosis (MS)	Original SNP available	NA	NA	NA	0.0420053	0.0164533	0.01068
Morning Person (MP)	rs1494185	NA	7	24087655	G	A	0.725563	0.028783	0.00505302	0.000329929	1.1e-08		Multiple sclerosis (MS)	Original SNP available	NA	NA	NA	-0.00925702	0.0180977	0.609
Morning Person (MP)	rs12669911	PDE1C	7	32262377	C	A	0.615573	0.0294686	0.00466454	0.000411001	1.8e-10		Multiple sclerosis (MS)	Original SNP available	NA	NA	NA	-0.00219758	0.0170093	0.8972
Morning Person (MP)	rs6967481	NA	7	50642701	T	C	0.49675	0.029923	0.00452547	0.000447674	1.9e-11		Multiple sclerosis (MS)	Original SNP available	NA	NA	NA	0.0278852	0.0163979	0.08903
Morning Person (MP)	rs12704886	NA	7	96467982	C	T	0.581171	0.0252372	0.0045583	0.000310065	3e-08		Multiple sclerosis (MS)	Original SNP available	NA	NA	NA	-0.0345946	0.0164434	0.03539
Morning Person (MP)	rs202157	CUX1	7	101637753	C	T	0.29887	0.0397113	0.00493645	0.000660905	1.3e-15		Multiple sclerosis (MS)	Original SNP available	NA	NA	NA	0.0466724	0.0180982	0.009913
Morning Person (MP)	rs4729854	NA	7	102383663	T	A	0.516577	0.0443063	0.00461134	0.000980445	1.9e-21		Multiple sclerosis (MS)	Original SNP available	NA	NA	NA	-0.0791514	0.0358582	0.02729
Morning Person (MP)	rs1524472	TFEC	7	115676877	A	G	0.440956	0.0252952	0.00453478	0.000315462	2.1e-08		Multiple sclerosis (MS)	Original SNP available	NA	NA	NA	-0.0266419	0.0164866	0.1061
Morning Person (MP)	rs13269289	CSMD1	8	4843924	A	G	0.326567	0.0275791	0.00485097	0.000334547	5.5e-09		Multiple sclerosis (MS)	Original SNP available	NA	NA	NA	0.00250313	0.0183676	0.8916
Morning Person (MP)	rs11786306	SGK223	8	8208759	C	G	0.353931	0.0292175	0.00474691	0.000390403	7e-10		Multiple sclerosis (MS)	Original SNP available	NA	NA	NA	0.0140015	0.0176879	0.4286
Morning Person (MP)	rs13255030	NRG1	8	31671330	A	G	0.58516	0.026079	0.00457953	0.000330192	1.5e-08		Multiple sclerosis (MS)	Original SNP available	NA	NA	NA	-0.0180364	0.0166711	0.2793
Morning Person (MP)	rs7001604	RP11-317N12.1	8	33680979	C	T	0.386947	0.0318374	0.00465169	0.0004809	7.3e-12		Multiple sclerosis (MS)	Original SNP available	NA	NA	NA	-0.0473606	0.0169132	0.005107
Morning Person (MP)	rs2609589	NA	8	34246812	C	T	0.846871	0.0358682	0.00643418	0.000333675	3.6e-08		Multiple sclerosis (MS)	Original SNP available	NA	NA	NA	-0.0329511	0.0229463	0.151
Morning Person (MP)	rs769066	ST18	8	53145698	C	T	0.183769	0.0329101	0.00583263	0.000324918	1.9e-08		Multiple sclerosis (MS)	Original SNP available	NA	NA	NA	-0.00657832	0.0211521	0.7558
Morning Person (MP)	rs4321976	NA	8	76614958	T	C	0.778752	0.0328285	0.00543138	0.000371373	8.7e-10		Multiple sclerosis (MS)	Original SNP available	NA	NA	NA	-0.0112366	0.0197913	0.5702
Morning Person (MP)	rs1470764	YWHAZ	8	101950038	G	A	0.387169	0.0285814	0.00463098	0.000387649	5.9e-10		Multiple sclerosis (MS)	Original SNP available	NA	NA	NA	0.00742752	0.016847	0.6593
Morning Person (MP)	rs12682033	TRPS1	8	116701130	T	C	0.240285	0.034887	0.00529299	0.00044436	6.1e-11		Multiple sclerosis (MS)	Original SNP available	NA	NA	NA	-0.0320799	0.0194445	0.09898
Morning Person (MP)	rs10976942	PTPRD	9	8310813	A	C	0.082883	0.0493619	0.00817039	0.000370428	1e-09		Multiple sclerosis (MS)	Original SNP available	NA	NA	NA	0.0142003	0.0292981	0.6279
Morning Person (MP)	rs308521	NA	9	37367094	T	C	0.602903	0.0279091	0.00461881	0.000372963	1.5e-09		Multiple sclerosis (MS)	Original SNP available	NA	NA	NA	-0.0161294	0.0167787	0.3364
Morning Person (MP)	rs62553781	NA	9	76679777	C	T	0.965073	0.0828273	0.0123021	0.000462486	3e-11		Multiple sclerosis (MS)	Original SNP available	NA	NA	NA	0.0323704	0.0541664	0.5501
Morning Person (MP)	rs10818834	DENND1A	9	126317324	T	C	0.733086	0.0323011	0.00511442	0.000408311	4.2e-10		Multiple sclerosis (MS)	Original SNP available	NA	NA	NA	-0.00985132	0.0180925	0.5861
Morning Person (MP)	rs34619169	INPP5E	9	139327277	A	G	0.307899	0.0272806	0.00488632	0.000317187	1.5e-08		Multiple sclerosis (MS)	Original SNP available	NA	NA	NA	-0.0141001	0.0179092	0.4311
Morning Person (MP)	rs2893787	BICC1	10	60568697	G	A	0.2553	0.0288453	0.00516506	0.000316382	3.5e-08		Multiple sclerosis (MS)	Original SNP available	NA	NA	NA	0.0274206	0.0184536	0.1373
Morning Person (MP)	rs4752593	ATE1	10	123536490	G	C	0.371575	0.0265676	0.00468542	0.000329636	9.8e-09		Multiple sclerosis (MS)	Original SNP available	NA	NA	NA	0.00130085	0.0166969	0.9379
Morning Person (MP)	rs6599694	RP11-282I1.1	10	125124884	G	T	0.656185	0.0266711	0.00476984	0.000320969	2.1e-08		Multiple sclerosis (MS)	Original SNP available	NA	NA	NA	0.0121262	0.0170518	0.477
Morning Person (MP)	rs72632979	SOX6	11	16615883	A	G	0.828665	0.0346051	0.00599706	0.000340044	4e-09		Multiple sclerosis (MS)	Original SNP available	NA	NA	NA	-0.0174514	0.0259461	0.5012
Morning Person (MP)	rs10501087	BDNF-AS	11	27670108	C	T	0.200548	0.0346935	0.00562434	0.000385955	5.4e-10		Multiple sclerosis (MS)	Original SNP available	NA	NA	NA	-0.00833464	0.0199493	0.6761
Morning Person (MP)	rs512647	MPPED2/ RP4-710M3.2	11	30445366	C	G	0.443631	0.0244887	0.00453866	0.000296037	4.2e-08		Multiple sclerosis (MS)	Original SNP available	NA	NA	NA	0.0324199	0.0163602	0.04752
Morning Person (MP)	rs11032362	FBXO3/ CD59	11	33759092	A	G	0.090841	0.0672744	0.0078366	0.000747569	7.3e-18		Multiple sclerosis (MS)	Original SNP available	NA	NA	NA	-0.0349021	0.0282282	0.2163
Morning Person (MP)	rs11229543	ZFP91/ CNTF	11	58370698	G	A	0.759944	0.033727	0.00527519	0.00041503	1.1e-10		Multiple sclerosis (MS)	Original SNP available	NA	NA	NA	-0.00692392	0.0186536	0.7105
Morning Person (MP)	rs4936291	ZBTB16	11	114009982	G	A	0.389396	0.0276435	0.00474862	0.000363385	9.4e-09		Multiple sclerosis (MS)	Original SNP available	NA	NA	NA	0.0228593	0.0171083	0.1815
Morning Person (MP)	rs73606718	C11orf63	11	122814474	G	A	0.879064	0.040119	0.00691498	0.000342221	5.7e-09		Multiple sclerosis (MS)	Original SNP available	NA	NA	NA	-0.0295318	0.026472	0.2646
Morning Person (MP)	rs2467109	RP11-114G22.1	12	23064038	A	T	0.281911	0.0276799	0.00501668	0.000310205	3.9e-08		Multiple sclerosis (MS)	Original SNP available	NA	NA	NA	-0.0290732	0.0191266	0.1285
Morning Person (MP)	rs7302062	SOX5	12	24065752	T	C	0.55303	0.0317771	0.00453388	0.000499213	5.2e-12		Multiple sclerosis (MS)	Original SNP available	NA	NA	NA	0.0261387	0.0163827	0.1106
Morning Person (MP)	rs7308565	NA	12	34018179	T	C	0.400606	0.0319509	0.00464272	0.00049026	6.6e-12		Multiple sclerosis (MS)	Original SNP available	NA	NA	NA	-0.018331	0.0166182	0.27
Morning Person (MP)	rs7316768	NA	12	38033268	G	T	0.597626	0.0275657	0.00460339	0.00036545	3.1e-09		Multiple sclerosis (MS)	Original SNP available	NA	NA	NA	-0.00409162	0.0313319	0.8961
Morning Person (MP)	rs7313852	NA	12	38908389	G	A	0.564644	0.0477061	0.00455758	0.00111891	3.8e-25		Multiple sclerosis (MS)	Original SNP available	NA	NA	NA	0.00370686	0.0163276	0.8204
Morning Person (MP)	rs11174781	NA	12	63516126	T	C	0.877633	0.0475212	0.00687518	0.000485045	3.9e-12		Multiple sclerosis (MS)	Original SNP available	NA	NA	NA	-0.0062193	0.0252178	0.8052
Morning Person (MP)	rs7959983	NA	12	90452978	C	T	0.404163	0.0318282	0.00457585	0.000487908	4.7e-12		Multiple sclerosis (MS)	Original SNP available	NA	NA	NA	-0.0332413	0.0167943	0.04778
Morning Person (MP)	rs7304278	RFX4/ RP11-144F15.1	12	106989915	G	A	0.725038	0.0327762	0.00506843	0.000428332	9.6e-11		Multiple sclerosis (MS)	Original SNP available	NA	NA	NA	0.00359354	0.0182499	0.8439
Morning Person (MP)	rs9597241	NA	13	56281271	A	C	0.811186	0.0322479	0.00579356	0.000318557	2.7e-08		Multiple sclerosis (MS)	Original SNP available	NA	NA	NA	0.0296559	0.0205758	0.1495
Morning Person (MP)	rs9573971	CLN5/ FBXL3	13	77568732	A	G	0.966149	0.108483	0.0124737	0.000769784	4.9e-18		Multiple sclerosis (MS)	Original SNP available	NA	NA	NA	0.0103534	0.0445926	0.8164
Morning Person (MP)	rs11841335	GPC6	13	94105884	G	A	0.746028	0.0283759	0.00518535	0.00030512	4e-08		Multiple sclerosis (MS)	Original SNP available	NA	NA	NA	0.022055	0.0188384	0.2417
Morning Person (MP)	rs10149448	NA	14	84253271	A	G	0.603659	0.0272319	0.00461608	0.000354851	5.6e-09		Multiple sclerosis (MS)	Original SNP available	NA	NA	NA	-0.00974735	0.0170795	0.5682
Morning Person (MP)	rs12927162	RP11-297L17.6/ CASC16	16	52684916	A	G	0.721652	0.0459823	0.00503141	0.000849429	2e-20		Multiple sclerosis (MS)	Original SNP available	NA	NA	NA	0.0156214	0.0192716	0.4176
Morning Person (MP)	rs1421085	FTO	16	53800954	C	T	0.40313	0.0416273	0.00459528	0.000833895	1.8e-19		Multiple sclerosis (MS)	Original SNP available	NA	NA	NA	0.0314907	0.016436	0.05537
Morning Person (MP)	rs62046253	NA	16	60644621	T	C	0.344161	0.0299674	0.00473879	0.000405403	1.4e-10		Multiple sclerosis (MS)	Original SNP available	NA	NA	NA	-0.00239712	0.017222	0.8893
Morning Person (MP)	rs11645898	NA	16	72229532	T	C	0.832897	0.0356701	0.00604233	0.000354172	1.8e-09		Multiple sclerosis (MS)	Original SNP available	NA	NA	NA	0.0310141	0.0217507	0.1539
Morning Person (MP)	rs2518022	PER1/ RP11-599B13.6	17	8057367	T	C	0.0835266	0.0626693	0.00813849	0.000601291	7.6e-15		Multiple sclerosis (MS)	Original SNP available	NA	NA	NA	-0.0218593	0.0289496	0.4502
Morning Person (MP)	rs3760185	RASD1	17	17401736	C	T	0.751597	0.0371222	0.00527711	0.000514564	2.1e-12		Multiple sclerosis (MS)	Original SNP available	NA	NA	NA	-0.0402778	0.0205027	0.04947
Morning Person (MP)	rs72829936	RASL10B	17	34060115	A	G	0.163951	0.0352298	0.00610979	0.000340248	5.5e-09		Multiple sclerosis (MS)	Original SNP available	NA	NA	NA	0.0082338	0.0219994	0.7082
Morning Person (MP)	rs35653190	RP11-6N17.10	17	46077967	C	T	0.771778	0.0303562	0.00540798	0.00032462	2e-08		Multiple sclerosis (MS)	Original SNP available	NA	NA	NA	-0.0187752	0.0194021	0.3332
Morning Person (MP)	rs17682747	TANC2	17	61181112	A	G	0.232519	0.0305453	0.00534573	0.000333	8.7e-09		Multiple sclerosis (MS)	Original SNP available	NA	NA	NA	0.0356272	0.0191911	0.06339
Morning Person (MP)	rs2949923	PITPNC1	17	65475228	G	A	0.461345	0.0265539	0.0045291	0.000350448	4.2e-09		Multiple sclerosis (MS)	Original SNP available	NA	NA	NA	0.00439035	0.0163899	0.7888
Morning Person (MP)	rs62082401	C18orf42	18	5186019	G	C	0.190601	0.0433691	0.00574168	0.000580335	1.2e-14		Multiple sclerosis (MS)	Original SNP available	NA	NA	NA	0.00561574	0.0252503	0.824
Morning Person (MP)	rs1013987	RP11-958F21.3	18	22630836	C	T	0.594513	0.0269902	0.00460117	0.000351221	4.5e-09		Multiple sclerosis (MS)	Original SNP available	NA	NA	NA	0.0234734	0.0165662	0.1565
Morning Person (MP)	rs4419127	NOL4	18	31663654	A	G	0.664926	0.0341313	0.00478687	0.000519098	5.7e-13		Multiple sclerosis (MS)	Original SNP available	NA	NA	NA	-0.00786896	0.0171004	0.6454
Morning Person (MP)	rs12969848	NA	18	38152835	T	C	0.529707	0.0362004	0.00452995	0.000652921	2.6e-15		Multiple sclerosis (MS)	Original SNP available	NA	NA	NA	-0.0149871	0.0162136	0.3553
Morning Person (MP)	rs9962650	RP11-214L13.1/ CTD-2008L17.1/ MALT1/ RP11-126O1.4	18	53574043	G	C	0.423204	0.0263905	0.00457013	0.000340014	5.8e-09		Multiple sclerosis (MS)	Original SNP available	NA	NA	NA	-0.0196926	0.0171152	0.2499
Morning Person (MP)	rs9964420	SEC11C	18	56824041	C	A	0.695679	0.0406117	0.0049227	0.00069835	2.4e-16		Multiple sclerosis (MS)	Original SNP available	NA	NA	NA	-0.00934352	0.0179602	0.6029
Morning Person (MP)	rs11152350	ZCCHC2	18	60240352	C	A	0.529018	0.0279869	0.00451706	0.000390314	6.4e-10		Multiple sclerosis (MS)	Original SNP available	NA	NA	NA	-0.0170444	0.0163266	0.2965
Morning Person (MP)	rs9636202	PGPEP1/ RN7SL513P	19	18449238	G	A	0.733926	0.0281132	0.00512565	0.000308678	2.7e-08		Multiple sclerosis (MS)	Original SNP available	NA	NA	NA	0.0201947	0.0187478	0.2814
Morning Person (MP)	rs11670534	AC011484.1/ PNMAL2/ PPP5D1	19	47003906	C	T	0.834403	0.0328734	0.00608396	0.00029864	4.7e-08		Multiple sclerosis (MS)	Original SNP available	NA	NA	NA	-0.00974735	0.023194	0.6743
Morning Person (MP)	rs78095690	NA	20	16239683	C	T	0.435749	0.0275925	0.00456112	0.000374387	1.1e-09		Multiple sclerosis (MS)	Original SNP available	NA	NA	NA	0.00130085	0.0174279	0.9405
Morning Person (MP)	rs2072727	PABPC1L/ YWHAB	20	43538733	T	C	0.4361	0.0278367	0.0045507	0.000381113	5.6e-10		Multiple sclerosis (MS)	Original SNP available	NA	NA	NA	-0.0453112	0.0164345	0.005832
Morning Person (MP)	rs139911	TNRC6B	22	40704052	C	T	0.42411	0.0377065	0.00457846	0.000694513	2.2e-16		Multiple sclerosis (MS)	Original SNP available	NA	NA	NA	-0.0161294	0.017105	0.3457
Morning Person (MP)	rs4822107	TCF20	22	42704834	A	G	0.505732	0.0278435	0.00453576	0.000387579	8.7e-10		Multiple sclerosis (MS)	Original SNP available	NA	NA	NA	0.0103463	0.0167385	0.5365
Insomnia (INS)	rs77217059	LINC01122	2	58989880	G	A	0.8698	0.0416557	0.007246	0.000393015	8.756e-09		Multiple sclerosis (MS)	Original SNP available	NA	NA	NA	-0.00863719	0.0245711	0.7252
Insomnia (INS)	rs11693221	MEIS1/ AC007392.3	2	66799986	T	C	0.0467	0.123102	0.01265	0.0013493	3.141e-22		Multiple sclerosis (MS)	Original SNP available	NA	NA	NA	-0.0260575	0.0463759	0.5742
Insomnia (INS)	rs55683518	NA	2	147484316	T	G	0.5805	0.0293258	0.005322	0.000418856	3.551e-08		Multiple sclerosis (MS)	Original SNP available	NA	NA	NA	0.0028958	0.0171354	0.8658
Insomnia (INS)	rs1456193	RP11-384F7.2/ LSAMP	3	117637697	C	T	0.8072	0.0373904	0.006676	0.000435149	2.13e-08		Multiple sclerosis (MS)	Original SNP available	NA	NA	NA	-0.0248051	0.0211334	0.2405
Insomnia (INS)	rs77960	RP11-6N13.1	5	103964585	A	G	0.3161	0.0324672	0.005429	0.00045576	1.658e-09		Multiple sclerosis (MS)	Original SNP available	NA	NA	NA	0.0427721	0.0176123	0.01516
Insomnia (INS)	rs6938026	CUL9/ RP3-330M21.5	6	43185733	G	A	0.173	0.0372958	0.006239	0.000398017	2.718e-09		Multiple sclerosis (MS)	Original SNP available	NA	NA	NA	-0.00409162	0.0203954	0.841
Insomnia (INS)	rs370771	NA	6	105398086	T	G	0.5308	0.0345914	0.005121	0.000596014	1.475e-11		Multiple sclerosis (MS)	Original SNP available	NA	NA	NA	0.00886063	0.0173907	0.6104
Insomnia (INS)	rs6984111	MSRA	8	10211788	C	T	0.172	0.0430595	0.007393	0.000528113	4.254e-09		Multiple sclerosis (MS)	Original SNP available	NA	NA	NA	-0.0156765	0.0232691	0.5005
Insomnia (INS)	rs4073582	CNIH2/ YIF1A/ RP11-867G23.3	11	66050712	G	A	0.6382	0.0311811	0.005319	0.000448992	4.667e-09		Multiple sclerosis (MS)	Original SNP available	NA	NA	NA	-0.038429	0.0172574	0.02596
Insomnia (INS)	rs9576155	SUPT20H	13	37600284	A	G	0.325	0.0305292	0.005384	0.000408929	9.264e-09		Multiple sclerosis (MS)	Original SNP available	NA	NA	NA	-0.0157749	0.0176556	0.3716
Insomnia (INS)	rs6561715	NA	13	53888526	T	A	0.3628	0.0372958	0.005302	0.000643121	1.709e-12		Multiple sclerosis (MS)	Original SNP available	NA	NA	NA	-0.00571631	0.0169345	0.7357
Insomnia (INS)	rs4986172	ACBD4	17	43216281	T	C	0.3797	0.0372958	0.005357	0.000655227	5.204e-12		Multiple sclerosis (MS)	Original SNP available	NA	NA	NA	0.00259663	0.0169436	0.8782
Insomnia (INS)	rs7228159	TCF4	18	53104253	A	T	0.335	0.0295588	0.005354	0.000389287	4.081e-08		Multiple sclerosis (MS)	Original SNP available	NA	NA	NA	0.0277824	0.0173053	0.1084
Multisite chronic pain (MCP)	rs10888692	FAF1	1	50991473	G	C	0.431919	0.0143259	0.0024546	0.000100713	5.3e-09		Multiple sclerosis (MS)	Original SNP available	NA	NA	NA	0.00080032	0.0166228	0.9616
Multisite chronic pain (MCP)	rs197441	FAM212B	1	112283655	G	A	0.382051	0.0153627	0.00251156	0.000111439	9.5e-10		Multiple sclerosis (MS)	Original SNP available	NA	NA	NA	-0.0316971	0.0168181	0.05947
Multisite chronic pain (MCP)	rs12069226	NA	1	243229308	T	C	0.320038	0.015901	0.00264167	0.000110044	1.8e-09		Multiple sclerosis (MS)	Original SNP available	NA	NA	NA	0.0491902	0.0297156	0.09785
Multisite chronic pain (MCP)	rs6721975	NA	2	5832667	C	T	0.76863	0.0167025	0.00294519	9.92241e-05	1.4e-08		Multiple sclerosis (MS)	Original SNP available	NA	NA	NA	0.0178399	0.0252467	0.4798
Multisite chronic pain (MCP)	rs1434074	CTNNA2	2	80711752	T	A	0.747217	0.0155343	0.00283399	9.11608e-05	4.2e-08		Multiple sclerosis (MS)	Original SNP available	NA	NA	NA	0.0424846	0.019966	0.03335
Multisite chronic pain (MCP)	rs7628207	GMPPB/ AMIGO3/ RNF123	3	49754970	T	C	0.177016	0.0195319	0.00318241	0.000111153	8.4e-10		Multiple sclerosis (MS)	Original SNP available	NA	NA	NA	-0.00826574	0.0213394	0.6985
Multisite chronic pain (MCP)	rs62263345	BBX	3	107252190	G	A	0.137817	0.0214531	0.0035429	0.000109374	1.4e-09		Multiple sclerosis (MS)	Original SNP available	NA	NA	NA	-0.00329457	0.0269213	0.9026
Multisite chronic pain (MCP)	rs6770476	STAG1	3	136073920	T	C	0.28931	0.0153908	0.00268094	9.74083e-05	9.4e-09		Multiple sclerosis (MS)	Original SNP available	NA	NA	NA	-0.0265446	0.0180094	0.1405
Multisite chronic pain (MCP)	rs56203712	NA	4	25342606	A	G	0.763875	0.0195579	0.00292494	0.000137987	2.3e-11		Multiple sclerosis (MS)	Original SNP available	NA	NA	NA	0.145571	0.045738	0.001459
Multisite chronic pain (MCP)	rs13135092	SLC39A8	4	103198082	G	A	0.082528	0.0327828	0.00443738	0.000162748	1.5e-13		Multiple sclerosis (MS)	Original SNP available	NA	NA	NA	0.113505	0.0374579	0.002444
Multisite chronic pain (MCP)	rs13136239	MAML3	4	140908755	G	A	0.655021	0.0141059	0.00256094	8.99248e-05	3.6e-08		Multiple sclerosis (MS)	Original SNP available	NA	NA	NA	0.047742	0.0172903	0.005759
Multisite chronic pain (MCP)	rs6869446	NA	5	65570607	C	T	0.384411	0.0143645	0.00250261	9.76557e-05	9.5e-09		Multiple sclerosis (MS)	Original SNP available	NA	NA	NA	0.0185714	0.0170233	0.2753
Multisite chronic pain (MCP)	rs17474406	CEP120/ KRT8P33	5	122732342	A	G	0.019761	0.0491806	0.00880977	9.37041e-05	2.4e-08		Multiple sclerosis (MS)	Original SNP available	NA	NA	NA	-0.0249853	0.0685505	0.7155
Multisite chronic pain (MCP)	rs11751591	NA	6	33794215	G	A	0.847175	0.0214053	0.00338958	0.000118642	2.7e-10		Multiple sclerosis (MS)	Original SNP available	NA	NA	NA	-0.0147076	0.0233401	0.5286
Multisite chronic pain (MCP)	rs6926377	UTRN	6	145105354	C	A	0.292822	0.0154511	0.00267711	9.88738e-05	7.9e-09		Multiple sclerosis (MS)	Original SNP available	NA	NA	NA	0.00873807	0.0177084	0.6217
Multisite chronic pain (MCP)	rs10259354	SDK1	7	3487414	G	A	0.306232	0.0146793	0.00264917	9.15599e-05	3e-08		Multiple sclerosis (MS)	Original SNP available	NA	NA	NA	0.00843548	0.0179609	0.6386
Multisite chronic pain (MCP)	rs7798894	SP4	7	21552995	A	T	0.288463	0.015261	0.00269861	9.56057e-05	1.6e-08		Multiple sclerosis (MS)	Original SNP available	NA	NA	NA	0.00863719	0.0181414	0.634
Multisite chronic pain (MCP)	rs6966540	DYNC1I1	7	95727967	C	T	0.372844	0.0139057	0.00251636	9.04312e-05	3.3e-08		Multiple sclerosis (MS)	Original SNP available	NA	NA	NA	0.00856323	0.0170068	0.6146
Multisite chronic pain (MCP)	rs12537376	FOXP2	7	114025053	A	G	0.608981	0.0150788	0.00250452	0.000108284	1.7e-09		Multiple sclerosis (MS)	Original SNP available	NA	NA	NA	-0.024595	0.0168673	0.1448
Multisite chronic pain (MCP)	rs11786084	NA	8	142651709	A	G	0.333578	0.0144791	0.00259101	9.32094e-05	2.3e-08		Multiple sclerosis (MS)	Original SNP available	NA	NA	NA	-0.0116678	0.0175517	0.5062
Multisite chronic pain (MCP)	rs10992729	Y	9	96181075	C	T	0.667679	0.0157618	0.00258764	0.000110247	1.1e-09		Multiple sclerosis (MS)	Original SNP available	NA	NA	NA	0.0166376	0.0173181	0.3367
Multisite chronic pain (MCP)	rs6478241	ASTN2	9	119252629	A	G	0.364798	0.0149283	0.00251948	0.00010328	3.1e-09		Multiple sclerosis (MS)	Original SNP available	NA	NA	NA	0.0030952	0.0169021	0.8547
Multisite chronic pain (MCP)	rs2183271	MLLT10	10	21957229	C	T	0.359249	0.0140394	0.00253689	9.07428e-05	3.1e-08		Multiple sclerosis (MS)	Original SNP available	NA	NA	NA	0.0264467	0.0170375	0.1206
Multisite chronic pain (MCP)	rs11599236	SORCS3	10	106454672	T	C	0.590893	0.0137892	0.00249503	9.19293e-05	3.3e-08		Multiple sclerosis (MS)	Original SNP available	NA	NA	NA	-0.00039992	0.0192209	0.9834
Multisite chronic pain (MCP)	rs117829627	KNDC1	10	134973637	T	C	0.268654	0.0152286	0.00275862	9.1131e-05	3.4e-08		Multiple sclerosis (MS)	Original SNP available	NA	NA	NA	0.0211742	0.0211388	0.3165
Multisite chronic pain (MCP)	rs61883178	SOX6	11	16317779	A	C	0.166516	0.0207943	0.00326734	0.000120025	2e-10		Multiple sclerosis (MS)	Original SNP available	NA	NA	NA	-0.0251803	0.0215627	0.2429
Multisite chronic pain (MCP)	rs1443914	NA	13	53917230	T	C	0.471983	0.0162156	0.00243609	0.00013106	2.8e-11		Multiple sclerosis (MS)	Original SNP available	NA	NA	NA	0.00259663	0.016053	0.8715
Multisite chronic pain (MCP)	rs2006281	CTD-2134A5.4/ LINC00637	14	104327732	C	T	0.496931	0.0134934	0.0024458	9.10325e-05	3.4e-08		Multiple sclerosis (MS)	Original SNP available	NA	NA	NA	-0.00732678	0.0173775	0.6733
Multisite chronic pain (MCP)	rs2386584	VPS33B/ PRC1	15	91539572	G	T	0.385382	0.0166445	0.00250006	0.000131241	2.8e-11		Multiple sclerosis (MS)	Original SNP available	NA	NA	NA	0.0159262	0.016605	0.3375
Multisite chronic pain (MCP)	rs285026	NA	16	77100089	T	G	0.569404	0.0137932	0.00245488	9.32933e-05	1.9e-08		Multiple sclerosis (MS)	Original SNP available	NA	NA	NA	0.0191828	0.0163468	0.2406
Multisite chronic pain (MCP)	rs9899380	NMT1	17	43173131	C	G	0.426767	0.0139204	0.00247158	9.48103e-05	1.8e-08		Multiple sclerosis (MS)	Original SNP available	NA	NA	NA	-0.00742752	0.0166952	0.6564
Multisite chronic pain (MCP)	rs11079993	snoZ178	17	50301552	T	G	0.381495	0.017286	0.00251042	0.00014101	5.7e-12		Multiple sclerosis (MS)	Original SNP available	NA	NA	NA	0.0113355	0.0166968	0.4972
Multisite chronic pain (MCP)	rs62098013	DCC	18	50863861	A	G	0.362587	0.0168595	0.00255242	0.000131387	4e-11		Multiple sclerosis (MS)	Original SNP available	NA	NA	NA	-0.013592	0.0173389	0.4331
Multisite chronic pain (MCP)	rs2424245	SLC24A3	20	19649716	C	T	0.874375	0.0230271	0.00367577	0.000116488	3.7e-10		Multiple sclerosis (MS)	Original SNP available	NA	NA	NA	-0.00059982	0.0228963	0.9791
Sleep duration (SD)	rs915416	NA	1	34731984	C	G	0.289947	0.0192587	0.00249452	0.000152719	9.9e-15		Parkinson's disease (PD)	Original SNP available	NA	NA	NA	-0.0056	0.0245	0.8185
Sleep duration (SD)	rs269054	DAB1	1	57864304	A	T	0.422076	0.0136431	0.00229327	9.08066e-05	2.1e-09		Parkinson's disease (PD)	Original SNP available	NA	NA	NA	-0.0364	0.0228	0.1098
Sleep duration (SD)	rs61796569	PDE4B	1	66476437	T	C	0.269583	0.0154442	0.00256443	9.39343e-05	1.5e-09		Parkinson's disease (PD)	Original SNP available	NA	NA	NA	0.0125	0.022	0.5719
Sleep duration (SD)	rs12567114	NA	1	98527951	A	G	0.275802	0.0148307	0.0025403	8.78634e-05	4.3e-09		Parkinson's disease (PD)	Original SNP available	NA	NA	NA	-0.0037	0.0251	0.8829
Sleep duration (SD)	rs62120041	NA	2	9185564	T	C	0.933902	0.0261113	0.00457497	8.41737e-05	9.6e-09		Parkinson's disease (PD)	Original SNP available	NA	NA	NA	0.0266	0.0452	0.5571
Sleep duration (SD)	rs374153	SLC8A1-AS1	2	40382712	C	T	0.158085	0.0176119	0.00310308	8.2566e-05	9.1e-09		Parkinson's disease (PD)	Original SNP available	NA	NA	NA	0.0184	0.0311	0.5527
Sleep duration (SD)	rs75539574	LINC01122	2	58871658	C	A	0.085792	0.0362482	0.00406522	0.000206108	6.9e-19		Parkinson's disease (PD)	Original SNP available	NA	NA	NA	-0.0041	0.0401	0.9187
Sleep duration (SD)	rs75892241	NA	2	58924285	C	A	0.086977	0.0359112	0.00404818	0.000204822	1.1e-18		Parkinson's disease (PD)	Original SNP available	NA	NA	NA	-0.0077	0.0431	0.8591
Sleep duration (SD)	rs72804080	NA	2	59358659	G	A	0.149928	0.0177935	0.00319642	8.07033e-05	2.9e-08		Parkinson's disease (PD)	Original SNP available	NA	NA	NA	0.0196	0.0313	0.532
Sleep duration (SD)	rs7556815	NA	2	114085785	A	G	0.219144	0.0407248	0.00274023	0.000567608	1.3e-49		Parkinson's disease (PD)	Original SNP available	NA	NA	NA	-0.0273	0.0272	0.3152
Sleep duration (SD)	rs35662245	NA	2	147583187	A	T	0.338744	0.0145968	0.00239263	9.54523e-05	1.4e-09		Parkinson's disease (PD)	Original SNP available	NA	NA	NA	-0.0172	0.0189	0.3637
Sleep duration (SD)	rs11885663	AC010127.3/ SCN1A	2	166944004	T	C	0.247809	0.0162176	0.00261811	9.80502e-05	8.6e-10		Parkinson's disease (PD)	Original SNP available	NA	NA	NA	-0.0175	0.0206	0.396
Sleep duration (SD)	rs10173260	MAP2	2	210377845	C	T	0.606235	0.0128368	0.00231322	7.86723e-05	2.9e-08		Parkinson's disease (PD)	Original SNP available	NA	NA	NA	0.0287	0.0228	0.2081
Sleep duration (SD)	rs112230981	ERC2	3	55879269	A	G	0.94984	0.0315275	0.00522787	9.47146e-05	2.2e-09		Parkinson's disease (PD)	Original SNP available	NA	NA	NA	0.0412	0.0565	0.4663
Sleep duration (SD)	rs17732997	NA	3	70470834	C	G	0.569098	0.0129345	0.0022882	8.20531e-05	1.2e-08		Parkinson's disease (PD)	Original SNP available	NA	NA	NA	0.0204	0.0187	0.2763
Sleep duration (SD)	rs7644809	LINC00635	3	107564459	T	C	0.421606	0.0130621	0.00230148	8.32121e-05	1.6e-08		Parkinson's disease (PD)	Original SNP available	NA	NA	NA	-0.0055	0.0226	0.8077
Sleep duration (SD)	rs13088093	PPP2R3A	3	135838598	G	T	0.336317	0.0162722	0.00240235	0.000118204	7e-12		Parkinson's disease (PD)	Original SNP available	NA	NA	NA	-0.0197	0.0198	0.3187
Sleep duration (SD)	rs2192528	NA	4	18327896	A	G	0.480065	0.0133687	0.0022692	8.9219e-05	2.7e-09		Parkinson's disease (PD)	Original SNP available	NA	NA	NA	0.0165	0.0224	0.4616
Sleep duration (SD)	rs17427571	RNU5A-2P	4	82254908	A	G	0.684313	0.0138255	0.00243544	8.25854e-05	1.3e-08		Parkinson's disease (PD)	Original SNP available	NA	NA	NA	0.0048	0.0204	0.8138
Sleep duration (SD)	rs35531607	NA	4	92533225	C	T	0.474083	0.0128402	0.00227278	8.22139e-05	1.5e-08		Parkinson's disease (PD)	Original SNP available	NA	NA	NA	0.0439	0.0171	0.01009
Sleep duration (SD)	rs13109404	BANK1/ MTND5P5/ RP11-498M5.2	4	102896591	T	G	0.928024	0.0312035	0.00440829	0.000130072	1.4e-12		Parkinson's disease (PD)	Original SNP available	NA	NA	NA	0.0465	0.0384	0.2254
Sleep duration (SD)	rs365663	SLC6A3	5	1428883	A	G	0.545963	0.0146291	0.00227857	0.000106101	1e-10		Parkinson's disease (PD)	Original SNP available	NA	NA	NA	0.0242	0.0223	0.2785
Sleep duration (SD)	rs465700	NA	5	3126493	C	G	0.107834	0.0225148	0.00367362	9.75366e-05	1.4e-09		Parkinson's disease (PD)	Original SNP available	NA	NA	NA	-0.0632	0.0355	0.07559
Sleep duration (SD)	rs56372231	PAM	5	102321905	T	C	0.334093	0.0169439	0.00239981	0.000127743	2.2e-12		Parkinson's disease (PD)	Original SNP available	NA	NA	NA	-0.0531	0.0179	0.003111
Sleep duration (SD)	rs11567976	CDC25C	5	137654218	T	C	0.570908	0.0128042	0.00228516	8.03251e-05	2.1e-08		Parkinson's disease (PD)	Original SNP available	NA	NA	NA	-0.0313	0.0178	0.07802
Sleep duration (SD)	rs151014368	NA	5	176751059	A	G	0.206258	0.0160924	0.00281958	8.47934e-05	9.1e-09		Parkinson's disease (PD)	Original SNP available	NA	NA	NA	-0.0104	0.0222	0.64
Sleep duration (SD)	rs34556183	SCAND3	6	28584775	A	G	0.719606	0.0169228	0.00252323	0.000115568	2.3e-11		Parkinson's disease (PD)	Original SNP available	NA	NA	NA	0.0014	0.0215	0.9466
Sleep duration (SD)	rs1611719	NA	6	29829636	G	A	0.789025	0.0164663	0.00286702	9.02701e-05	6e-09		Parkinson's disease (PD)	Original SNP available	NA	NA	NA	0.0559	0.0318	0.07877
Sleep duration (SD)	rs113113059	CUL9	6	43160375	T	C	0.78	0.0161406	0.00273732	8.94101e-05	8.4e-09		Parkinson's disease (PD)	Original SNP available	NA	NA	NA	0.0293	0.0211	0.1652
Sleep duration (SD)	rs9382445	NA	6	54937974	T	C	0.62305	0.014536	0.00233387	9.92491e-05	4.8e-10		Parkinson's disease (PD)	Original SNP available	NA	NA	NA	0.0153	0.0194	0.4292
Sleep duration (SD)	rs2231265	PNRC1/ RP11-63L7.5	6	89790201	G	A	0.772289	0.014955	0.00269917	7.86623e-05	2.7e-08		Parkinson's disease (PD)	Original SNP available	NA	NA	NA	0.0048	0.023	0.8341
Sleep duration (SD)	rs9345234	NA	6	93162639	C	A	0.578016	0.0130117	0.00229893	8.25912e-05	1.8e-08		Parkinson's disease (PD)	Original SNP available	NA	NA	NA	-0.0188	0.0205	0.3611
Sleep duration (SD)	rs34731055	MAD1L1	7	2106928	T	C	0.18089	0.0194603	0.00294778	0.000112224	3.7e-11		Parkinson's disease (PD)	Original SNP available	NA	NA	NA	-0.0044	0.0246	0.8578
Sleep duration (SD)	rs2079070	FOXP2	7	114126432	C	G	0.264613	0.0175475	0.00256638	0.000119836	7.5e-12		Parkinson's disease (PD)	Original SNP available	NA	NA	NA	-0.0181	0.0249	0.4667
Sleep duration (SD)	rs7806045	CHCHD3	7	132610266	T	C	0.754703	0.0147916	0.00262577	8.10081e-05	1.4e-08		Parkinson's disease (PD)	Original SNP available	NA	NA	NA	-0.0306	0.0262	0.2434
Sleep duration (SD)	rs4841498	AF131215.5/ XKR6/ AF131215.3	8	10985432	C	T	0.48696	0.0139954	0.00226922	9.7869e-05	1.2e-09		Parkinson's disease (PD)	Original SNP available	NA	NA	NA	-0.0437	0.0228	0.05504
Sleep duration (SD)	rs73219758	SGCZ	8	14279446	G	A	0.708064	0.0164012	0.00249526	0.000111209	5.6e-11		Parkinson's disease (PD)	Original SNP available	NA	NA	NA	-0.0337	0.0245	0.1698
Sleep duration (SD)	rs10973207	NA	9	37100525	T	G	0.157677	0.0204339	0.00312394	0.000110912	6e-11		Parkinson's disease (PD)	Original SNP available	NA	NA	NA	-0.0361	0.0272	0.1842
Sleep duration (SD)	rs1776776	ARRDC1	9	140497072	T	C	0.873832	0.019963	0.00341071	8.78737e-05	4.9e-09		Parkinson's disease (PD)	Original SNP available	NA	NA	NA	-0.02	0.0333	0.5485
Sleep duration (SD)	rs12246842	MLLT10	10	21830580	A	G	0.459815	0.0133949	0.00227425	8.91322e-05	3.9e-09		Parkinson's disease (PD)	Original SNP available	NA	NA	NA	0.0058	0.0188	0.7591
Sleep duration (SD)	rs10761674	EGR2	10	64618340	C	T	0.477334	0.0123329	0.00226591	7.58939e-05	4.2e-08		Parkinson's disease (PD)	Original SNP available	NA	NA	NA	0.0137	0.0191	0.4744
Sleep duration (SD)	rs11190970	BTRC/ RNU2-59P/ snoU13	10	103128332	G	A	0.798661	0.015379	0.00282318	7.60635e-05	4.6e-08		Parkinson's disease (PD)	Original SNP available	NA	NA	NA	-0.0123	0.0225	0.5862
Sleep duration (SD)	rs7915425	NA	10	125016501	T	C	0.174682	0.0190638	0.00298959	0.00010479	2e-10		Parkinson's disease (PD)	Original SNP available	NA	NA	NA	0.0138	0.0283	0.6268
Sleep duration (SD)	rs1517572	RP11-115J23.1	11	28829882	C	A	0.580536	0.0146443	0.00229467	0.000104446	1.5e-10		Parkinson's disease (PD)	Original SNP available	NA	NA	NA	-0.016	0.0203	0.4314
Sleep duration (SD)	rs4592416	HSD17B12	11	43800474	G	A	0.464407	0.0146828	0.0022701	0.000107246	9.3e-11		Parkinson's disease (PD)	Original SNP available	NA	NA	NA	0.0281	0.02	0.1603
Sleep duration (SD)	rs11039544	PTPRJ	11	48173412	G	A	0.837779	0.018389	0.00307361	9.19142e-05	1.9e-09		Parkinson's disease (PD)	Original SNP available	NA	NA	NA	-0.0135	0.0222	0.5443
Sleep duration (SD)	rs174560	FADS2/ FADS1/ MIR1908	11	61581764	C	T	0.314215	0.0135751	0.00243675	7.94202e-05	2.8e-08		Parkinson's disease (PD)	Original SNP available	NA	NA	NA	0.0019	0.0184	0.9157
Sleep duration (SD)	rs12791153	NA	11	80685181	T	A	0.081089	0.0235481	0.0042169	8.26375e-05	1.9e-08		Parkinson's disease (PD)	Original SNP available	NA	NA	NA	0.0016	0.0434	0.9713
Sleep duration (SD)	rs1553132	GRM5	11	88297740	G	A	0.258433	0.0145068	0.00258447	8.06625e-05	2.5e-08		Parkinson's disease (PD)	Original SNP available	NA	NA	NA	0.0026	0.0252	0.9188
Sleep duration (SD)	rs1939455	TRPC6	11	101520886	G	T	0.879446	0.0204253	0.00356118	8.84622e-05	1.2e-08		Parkinson's disease (PD)	Original SNP available	NA	NA	NA	0.0129	0.0355	0.7157
Sleep duration (SD)	rs1079727	DRD2	11	113289182	C	T	0.157818	0.0182922	0.00310347	8.89456e-05	5.3e-09		Parkinson's disease (PD)	Original SNP available	NA	NA	NA	0.055	0.0234	0.01903
Sleep duration (SD)	rs3751046	C11orf63/ ATP5F1P5	11	122828342	G	A	0.146493	0.0194129	0.00320818	9.42399e-05	1.1e-09		Parkinson's disease (PD)	Original SNP available	NA	NA	NA	-0.0033	0.0346	0.925
Sleep duration (SD)	rs34354917	NA	12	38764559	C	A	0.710472	0.0137464	0.00250081	7.77402e-05	3.9e-08		Parkinson's disease (PD)	Original SNP available	NA	NA	NA	-0.0026	0.0224	0.9078
Sleep duration (SD)	rs4767550	KSR2	12	117951150	G	A	0.414138	0.0143001	0.0023096	9.92313e-05	6.3e-10		Parkinson's disease (PD)	Original SNP available	NA	NA	NA	-0.0051	0.0228	0.8225
Sleep duration (SD)	rs6575005	NOVA1	14	26954078	T	C	0.757854	0.0155637	0.00264172	8.89034e-05	4.4e-09		Parkinson's disease (PD)	Original SNP available	NA	NA	NA	0.0067	0.0258	0.7941
Sleep duration (SD)	rs10483350	RP11-562L8.1	14	29816155	G	A	0.195418	0.017369	0.0028676	9.48669e-05	1.5e-09		Parkinson's disease (PD)	Original SNP available	NA	NA	NA	-0.0022	0.0276	0.9376
Sleep duration (SD)	rs61985058	RTN1	14	60233841	T	C	0.143176	0.0185938	0.00322893	8.48258e-05	1.3e-08		Parkinson's disease (PD)	Original SNP available	NA	NA	NA	0.053	0.0286	0.06411
Sleep duration (SD)	rs55658675	MAX/ RP11-840I19.3	14	65554638	C	T	0.644938	0.0131415	0.00236892	7.90937e-05	2e-08		Parkinson's disease (PD)	Original SNP available	NA	NA	NA	0.02	0.0201	0.3193
Sleep duration (SD)	rs11621908	NA	14	78495761	C	T	0.917141	0.0240951	0.00416298	8.82395e-05	5.6e-09		Parkinson's disease (PD)	Original SNP available	NA	NA	NA	-0.0339	0.0403	0.3995
Sleep duration (SD)	rs8038326	SEMA6D	15	47989799	A	G	0.72691	0.0159204	0.0025407	0.000100629	2.8e-10		Parkinson's disease (PD)	Original SNP available	NA	NA	NA	-0.0182	0.0197	0.3553
Sleep duration (SD)	rs3095508	RBFOX1/ RP11-420N3.2	16	6550400	C	A	0.593529	0.0153518	0.00230437	0.000113716	3.1e-11		Parkinson's disease (PD)	Original SNP available	NA	NA	NA	0.0113	0.0231	0.625
Sleep duration (SD)	rs11643715	PRKCB	16	23909538	G	C	0.290942	0.013895	0.00249658	7.96591e-05	3.2e-08		Parkinson's disease (PD)	Original SNP available	NA	NA	NA	-0.0057	0.0194	0.7692
Sleep duration (SD)	rs9937053	FTO	16	53799507	G	A	0.576695	0.0169348	0.00229041	0.00014002	1.2e-13		Parkinson's disease (PD)	Original SNP available	NA	NA	NA	0.0033	0.017	0.8443
Sleep duration (SD)	rs7198661	NA	16	56090428	T	C	0.502318	0.0133829	0.00227449	8.95491e-05	3.9e-09		Parkinson's disease (PD)	Original SNP available	NA	NA	NA	-0.0241	0.0224	0.2826
Sleep duration (SD)	rs3027234	CTC1	17	8136092	C	T	0.772849	0.0151536	0.00270628	8.06252e-05	2.3e-08		Parkinson's disease (PD)	Original SNP available	NA	NA	NA	0.0244	0.0226	0.2789
Sleep duration (SD)	rs205024	SHISA6	17	11227352	T	C	0.383735	0.0138261	0.00232711	9.04125e-05	3.9e-09		Parkinson's disease (PD)	Original SNP available	NA	NA	NA	-0.0059	0.0227	0.7934
Sleep duration (SD)	rs4985887	PDLIM1P2	17	21345958	C	T	0.620562	0.0134483	0.00243319	8.51708e-05	2.5e-08		Parkinson's disease (PD)	Yes	rs8082508	-5143	0.978299	-0.0238	0.0538	0.6588
Sleep duration (SD)	rs12607679	TCF4	18	53059748	T	C	0.737717	0.0201387	0.00259284	0.000156947	8.3e-15		Parkinson's disease (PD)	Original SNP available	NA	NA	NA	-0.0324	0.0217	0.1353
Sleep duration (SD)	rs10421649	PIN1/ UBL5/ FBXL12/ CTD-2623N2.11	19	9942262	A	T	0.55697	0.0132975	0.00229462	8.7264e-05	6.9e-09		Parkinson's disease (PD)	Original SNP available	NA	NA	NA	0.0457	0.0173	0.008262
Sleep duration (SD)	rs2072727	PABPC1L/ YWHAB	20	43538733	T	C	0.43617	0.0132425	0.00228506	8.62529e-05	7.9e-09		Parkinson's disease (PD)	Original SNP available	NA	NA	NA	-0.0143	0.0193	0.4577
Short sleep (SS)	rs7524118	NA	1	34736052	C	T	0.708376	0.0057622	0.00105376	1.37181e-05	4.9e-08		Parkinson's disease (PD)	Original SNP available	NA	NA	NA	0.0082	0.0244	0.7371
Short sleep (SS)	rs2186122	NA	1	66470206	T	A	0.561566	0.0056704	0.000972376	1.5833e-05	4.8e-09		Parkinson's disease (PD)	Original SNP available	NA	NA	NA	0.0041	0.0182	0.8231
Short sleep (SS)	rs12567114	NA	1	98527951	G	A	0.7246	0.00632465	0.00107682	1.59649e-05	4.1e-09		Parkinson's disease (PD)	Original SNP available	NA	NA	NA	0.0037	0.0251	0.8829
Short sleep (SS)	rs2820313	LMOD1/ RP11-307B6.3	1	201870221	G	A	0.341112	0.00600641	0.00101025	1.62169e-05	2.3e-09		Parkinson's disease (PD)	Original SNP available	NA	NA	NA	-0.0269	0.0181	0.1379
Short sleep (SS)	rs1380703	NA	2	57941287	G	A	0.383531	0.00676427	0.0010046	2.16363e-05	1.6e-11		Parkinson's disease (PD)	Original SNP available	NA	NA	NA	0.0136	0.0272	0.618
Short sleep (SS)	rs2863957	NA	2	114089551	C	A	0.781508	0.0101896	0.0011609	3.54579e-05	2.6e-18		Parkinson's disease (PD)	Original SNP available	NA	NA	NA	0.0211	0.0291	0.4697
Short sleep (SS)	rs2014830	RP11-493K19.3	3	50172397	C	T	0.698128	0.00578646	0.00105038	1.41128e-05	2.7e-08		Parkinson's disease (PD)	Original SNP available	NA	NA	NA	0.0052	0.0184	0.7776
Short sleep (SS)	rs17005118	NA	4	82288564	A	G	0.264936	0.00648249	0.00108701	1.63674e-05	2.5e-09		Parkinson's disease (PD)	Original SNP available	NA	NA	NA	-0.0013	0.0206	0.9494
Short sleep (SS)	rs13107325	SLC39A8	4	103188709	T	C	0.074528	0.0132682	0.0018282	2.42849e-05	2.5e-13		Parkinson's disease (PD)	Original SNP available	NA	NA	NA	-0.0311	0.032	0.3311
Short sleep (SS)	rs12518468	NA	5	7249696	C	T	0.328456	0.00588504	0.00102098	1.52785e-05	8.5e-09		Parkinson's disease (PD)	Original SNP available	NA	NA	NA	-0.0123	0.0235	0.6008
Short sleep (SS)	rs3776864	PAM	5	102327868	A	C	0.66721	0.00572403	0.00101927	1.45501e-05	1.7e-08		Parkinson's disease (PD)	Original SNP available	NA	NA	NA	0.0516	0.018	0.004217
Short sleep (SS)	rs4585442	SMAD5	5	135508381	G	A	0.311023	0.00634685	0.00103625	1.72641e-05	8.1e-10		Parkinson's disease (PD)	Original SNP available	NA	NA	NA	0.0209	0.0241	0.3867
Short sleep (SS)	rs2517827	NA	6	29832846	A	C	0.311067	0.00592859	0.00103615	1.50648e-05	5.7e-09		Parkinson's disease (PD)	Original SNP available	NA	NA	NA	-0.0191	0.0207	0.3572
Short sleep (SS)	rs12661667	USP49	6	41792545	T	C	0.263495	0.00602193	0.00108717	1.4075e-05	2.8e-08		Parkinson's disease (PD)	Original SNP available	NA	NA	NA	0.0095	0.0211	0.654
Short sleep (SS)	rs9367621	HCRTR2	6	55040290	T	A	0.43104	0.00544503	0.000969917	1.45422e-05	1.6e-08		Parkinson's disease (PD)	Original SNP available	NA	NA	NA	-0.0016	0.0192	0.9329
Short sleep (SS)	rs9321171	RP1-69D17.4	6	129848635	C	T	0.540122	0.00535425	0.000966062	1.42417e-05	4.2e-08		Parkinson's disease (PD)	Original SNP available	NA	NA	NA	0.0049	0.0173	0.7779
Short sleep (SS)	rs11763750	MAD1L1	7	2080114	G	A	0.814346	0.00721224	0.00123366	1.57284e-05	5.1e-09		Parkinson's disease (PD)	Original SNP available	NA	NA	NA	0.009	0.0238	0.7044
Short sleep (SS)	rs1229762	FOXP2	7	114218582	T	C	0.664501	0.00723933	0.00101656	2.33676e-05	1e-12		Parkinson's disease (PD)	Original SNP available	NA	NA	NA	0.0161	0.0229	0.4819
Short sleep (SS)	rs60882754	RP11-546K22.1	8	52886619	A	T	0.938985	0.011304	0.00200145	1.46416e-05	1.8e-08		Parkinson's disease (PD)	Original SNP available	NA	NA	NA	0.0238	0.0474	0.616
Short sleep (SS)	rs1607227	RP11-115J23.1	11	28808617	G	T	0.704938	0.0063693	0.00105472	1.68763e-05	1.5e-09		Parkinson's disease (PD)	Original SNP available	NA	NA	NA	0.0448	0.0248	0.07084
Short sleep (SS)	rs7939345	NA	11	47980568	T	G	0.207569	0.00649836	0.0011818	1.38919e-05	4e-08		Parkinson's disease (PD)	Original SNP available	NA	NA	NA	-0.0187	0.0206	0.3648
Short sleep (SS)	rs17388803	SEMA6D/ CTD-2270N23.1	15	48027204	C	A	0.105648	0.00982621	0.00158706	1.82462e-05	6.5e-10		Parkinson's disease (PD)	Original SNP available	NA	NA	NA	0.0242	0.0359	0.5009
Short sleep (SS)	rs59779556	GNAO1/ RP11-461O7.1/ CTD-2050B12.2	16	56227965	T	G	0.553827	0.00549133	0.000965961	1.49026e-05	2e-08		Parkinson's disease (PD)	Original SNP available	NA	NA	NA	-0.0106	0.0223	0.6361
Short sleep (SS)	rs205024	SHISA6	17	11227352	C	T	0.616724	0.00551041	0.000986026	1.43549e-05	2.7e-08		Parkinson's disease (PD)	Original SNP available	NA	NA	NA	0.0059	0.0227	0.7934
Short sleep (SS)	rs12963463	TCF4	18	53099093	C	T	0.299425	0.00711437	0.0010601	2.12347e-05	1.9e-11		Parkinson's disease (PD)	Original SNP available	NA	NA	NA	0.0672	0.0218	0.002012
Short sleep (SS)	rs5757675	NA	22	39838892	G	T	0.259528	0.00645515	0.00109902	1.60153e-05	2.7e-09		Parkinson's disease (PD)	Original SNP available	NA	NA	NA	0.0326	0.0246	0.1848
Long sleep (LS)	rs7534398	CAMTA1	1	7767464	A	T	0.201382	0.00507915	0.000908499	8.29797e-06	2.1e-08		Parkinson's disease (PD)	Original SNP available	NA	NA	NA	0.0423	0.0278	0.1273
Long sleep (LS)	rs6737318	NA	2	114083120	G	A	0.221841	0.00638002	0.000876506	1.40535e-05	3.4e-13		Parkinson's disease (PD)	Original SNP available	NA	NA	NA	-0.0304	0.0272	0.2648
Long sleep (LS)	rs10899257	GUCY2EP/ RP11-672A2.3	11	76415209	A	G	0.144473	0.00563809	0.00103128	7.85804e-06	4.6e-08		Parkinson's disease (PD)	Original SNP available	NA	NA	NA	-0.0163	0.0276	0.5543
Long sleep (LS)	rs75458655	MPZL3	11	118115331	T	C	0.022973	0.0167308	0.00242295	1.25657e-05	5.4e-12		Parkinson's disease (PD)	Original SNP available	NA	NA	NA	-0.0875	0.0692	0.2065
Long sleep (LS)	rs3751046	C11orf63/ ATP5F1P5	11	122828342	G	A	0.147342	0.00577495	0.00102722	8.37969e-06	2e-08		Parkinson's disease (PD)	Original SNP available	NA	NA	NA	-0.0033	0.0346	0.925
Long sleep (LS)	rs17817288	FTO	16	53807764	A	G	0.518127	0.00418824	0.000726521	8.75915e-06	8.9e-09		Parkinson's disease (PD)	Original SNP available	NA	NA	NA	0.0162	0.0169	0.3363
Chronotype (CHR)	rs61773390	PER3/ RP3-467L1.4	1	7884525	T	G	0.196439	0.0340792	0.00337553	0.000366653	1.2e-23		Parkinson's disease (PD)	Original SNP available	NA	NA	NA	-0.0122	0.0218	0.578
Chronotype (CHR)	rs17448682	DDI2	1	15966713	T	C	0.231952	0.0221528	0.00318247	0.000174853	2.2e-12		Parkinson's disease (PD)	Original SNP available	NA	NA	NA	0.0191	0.0218	0.3812
Chronotype (CHR)	rs3816454	NA	1	21191416	T	G	0.374768	0.020082	0.00278156	0.000188994	4.9e-13		Parkinson's disease (PD)	Original SNP available	NA	NA	NA	-0.0549	0.0231	0.01716
Chronotype (CHR)	rs12140153	INADL	1	62579891	G	T	0.904737	0.0340109	0.00468803	0.000199394	1.6e-13		Parkinson's disease (PD)	Original SNP available	NA	NA	NA	0.0395	0.0314	0.2082
Chronotype (CHR)	rs7547493	AK5	1	77775233	G	A	0.178016	0.0376299	0.00350319	0.000414399	3.9e-27		Parkinson's disease (PD)	Original SNP available	NA	NA	NA	0.0018	0.0293	0.9497
Chronotype (CHR)	rs6658041	ELTD1	1	79387676	A	G	0.59992	0.0152482	0.00274124	0.000111611	1.7e-08		Parkinson's disease (PD)	Original SNP available	NA	NA	NA	-0.0145	0.0176	0.4092
Chronotype (CHR)	rs11588913	NA	1	79963816	G	A	0.601681	0.0154525	0.00273856	0.000114452	1.5e-08		Parkinson's disease (PD)	Original SNP available	NA	NA	NA	-0.0185	0.0225	0.4096
Chronotype (CHR)	rs72720396	NA	1	91191582	G	A	0.230344	0.0271261	0.00318521	0.000260903	8.4e-18		Parkinson's disease (PD)	Original SNP available	NA	NA	NA	0.0308	0.0265	0.2448
Chronotype (CHR)	rs4949980	NA	1	96621739	G	A	0.067607	0.0321893	0.00539402	0.00013063	2.7e-09		Parkinson's disease (PD)	Original SNP available	NA	NA	NA	0.006	0.0471	0.8981
Chronotype (CHR)	rs17575798	GNAI3/ GPR61/ RP5-1160K1.8	1	110086451	G	A	0.807172	0.0225553	0.00339377	0.000158367	4.2e-11		Parkinson's disease (PD)	Original SNP available	NA	NA	NA	0.0377	0.0221	0.08799
Chronotype (CHR)	rs11587758	PRPF3	1	150327106	A	G	0.395515	0.0241103	0.0027375	0.000277961	5.5e-19		Parkinson's disease (PD)	Original SNP available	NA	NA	NA	-0.002	0.0186	0.9142
Chronotype (CHR)	rs140206235	RC3H1/ RP11-160H22.3	1	173996343	T	C	0.019269	0.0553854	0.00996801	0.000115939	2.3e-08		Parkinson's disease (PD)	Original SNP available	NA	NA	NA	-0.0246	0.0705	0.7274
Chronotype (CHR)	rs975025	AXDND1/ RN7SL374P	1	179338327	C	T	0.922916	0.0321062	0.00502525	0.000146668	1.3e-10		Parkinson's disease (PD)	Original SNP available	NA	NA	NA	0.0063	0.0331	0.8493
Chronotype (CHR)	rs509476	RGS16	1	182573227	T	C	0.0301569	0.1137	0.0078575	0.000756204	5.7e-47		Parkinson's disease (PD)	Original SNP available	NA	NA	NA	-0.0287	0.0519	0.5806
Chronotype (CHR)	rs13011556	NA	2	4651923	G	C	0.238596	0.0227424	0.00316075	0.000187923	1.1e-12		Parkinson's disease (PD)	Original SNP available	NA	NA	NA	-0.0118	0.0267	0.6586
Chronotype (CHR)	rs2712056	NA	2	23959131	T	C	0.184664	0.022175	0.00345992	0.000148073	5.1e-11		Parkinson's disease (PD)	Original SNP available	NA	NA	NA	-0.0658	0.0254	0.009533
Chronotype (CHR)	rs75120545	NA	2	44271496	T	C	0.030179	0.0613917	0.00828587	0.00022062	1.1e-13		Parkinson's disease (PD)	Original SNP available	NA	NA	NA	0.1569	0.0717	0.02854
Chronotype (CHR)	rs786406	CAMKMT	2	44735953	G	A	0.702127	0.0235784	0.00293536	0.000232544	1.9e-16		Parkinson's disease (PD)	Original SNP available	NA	NA	NA	0.0001	0.0204	0.9981
Chronotype (CHR)	rs7561945	LHCGR/ STON1-GTF2A1L/ GTF2A1L	2	48958647	C	T	0.94127	0.0337285	0.0057442	0.000125776	5.3e-09		Parkinson's disease (PD)	Original SNP available	NA	NA	NA	0.0513	0.0342	0.133
Chronotype (CHR)	rs10495976	NA	2	49750698	T	A	0.390221	0.0178512	0.00276698	0.000151652	5.1e-11		Parkinson's disease (PD)	Original SNP available	NA	NA	NA	0.0141	0.0208	0.5001
Chronotype (CHR)	rs111626088	NA	2	50465217	A	C	0.075622	0.0313664	0.00509283	0.000137549	6.6e-10		Parkinson's disease (PD)	Original SNP available	NA	NA	NA	-0.0094	0.0353	0.7893
Chronotype (CHR)	rs359250	NA	2	60480973	T	G	0.636336	0.0168642	0.0027885	0.000131628	9.2e-10		Parkinson's disease (PD)	Original SNP available	NA	NA	NA	-0.0489	0.0197	0.0131
Chronotype (CHR)	rs812925	USP34	2	61680993	G	C	0.351244	0.0205641	0.00280786	0.000192726	6.9e-13		Parkinson's disease (PD)	Original SNP available	NA	NA	NA	-0.0176	0.0195	0.3659
Chronotype (CHR)	rs2311837	AAK1/ AC092431.2/ RP11-77O7.1	2	69819574	C	T	0.408279	0.0151285	0.00272441	0.000110585	3.6e-08		Parkinson's disease (PD)	Original SNP available	NA	NA	NA	-0.048	0.0204	0.01901
Chronotype (CHR)	rs2422413	NA	2	76343577	C	T	0.377642	0.0162894	0.0027689	0.000124727	3.6e-09		Parkinson's disease (PD)	Original SNP available	NA	NA	NA	-0.0537	0.0207	0.009291
Chronotype (CHR)	rs10520176	LRRTM4/ AC079117.1	2	77217310	T	C	0.50187	0.0231498	0.00268932	0.000267953	1.4e-17		Parkinson's disease (PD)	Original SNP available	NA	NA	NA	0.0202	0.0226	0.3733
Chronotype (CHR)	rs28380327	ARHGAP15/ AC096558.1/ RP11-570L15.2	2	144232491	A	T	0.629124	0.0205097	0.00277698	0.000196297	2.9e-13		Parkinson's disease (PD)	Original SNP available	NA	NA	NA	-0.0072	0.0229	0.7537
Chronotype (CHR)	rs1947198	NA	2	149390435	T	C	0.122155	0.0241964	0.00409707	0.000125563	1.8e-09		Parkinson's disease (PD)	Original SNP available	NA	NA	NA	-0.0102	0.0333	0.7591
Chronotype (CHR)	rs197273	NA	2	161894663	A	G	0.470208	0.0158713	0.00269376	0.000125502	1.3e-08		Parkinson's disease (PD)	Original SNP available	NA	NA	NA	-0.0355	0.0199	0.07438
Chronotype (CHR)	rs1064213	PLCL1	2	198950240	A	G	0.477688	0.019141	0.00268602	0.000182824	1.3e-12		Parkinson's disease (PD)	Original SNP available	NA	NA	NA	-0.0102	0.0168	0.5446
Chronotype (CHR)	rs114670539	GPR1	2	207064335	T	C	0.057896	0.0342784	0.00580825	0.000128179	4.6e-09		Parkinson's disease (PD)	Original SNP available	NA	NA	NA	0.0282	0.0414	0.496
Chronotype (CHR)	rs57435966	TRAF3IP1	2	239311369	C	T	0.912868	0.0549152	0.0047647	0.000479734	2.6e-30		Parkinson's disease (PD)	Original SNP available	NA	NA	NA	-0.0451	0.0335	0.1781
Chronotype (CHR)	rs114870822	ASB1	2	239353793	A	G	0.012733	0.0697522	0.0120259	0.000122324	2e-09		Parkinson's disease (PD)	Original SNP available	NA	NA	NA	0.1301	0.0949	0.1704
Chronotype (CHR)	rs62182135	HDAC4	2	240267305	C	A	0.66833	0.0179439	0.00284795	0.000142745	3.7e-10		Parkinson's disease (PD)	Original SNP available	NA	NA	NA	-0.0407	0.0235	0.08384
Chronotype (CHR)	rs149611468	RAD18/ CAV3/ hsa-mir-548ba	3	8817423	T	C	0.988036	0.0776374	0.0125983	0.000142502	8.5e-10		Parkinson's disease (PD)	Original SNP available	NA	NA	NA	0.0979	0.11	0.3737
Chronotype (CHR)	rs6442446	RP11-536I6.1	3	14394752	A	G	0.290534	0.0174738	0.00297308	0.000125873	3.1e-09		Parkinson's disease (PD)	Original SNP available	NA	NA	NA	-0.006	0.0243	0.8038
Chronotype (CHR)	rs9883892	NA	3	23224246	A	G	0.784032	0.0178444	0.00326189	0.000107834	2.5e-08		Parkinson's disease (PD)	Original SNP available	NA	NA	NA	0.0383	0.0274	0.163
Chronotype (CHR)	rs13059636	AC133680.1	3	24935790	G	A	0.472049	0.0182698	0.00270236	0.000166371	1.6e-11		Parkinson's disease (PD)	Original SNP available	NA	NA	NA	-0.0256	0.0224	0.2534
Chronotype (CHR)	rs114848860	NA	3	36859494	T	A	0.024463	0.0555837	0.00872612	0.000147461	3.6e-10		Parkinson's disease (PD)	Original SNP available	NA	NA	NA	0.0716	0.0666	0.2822
Chronotype (CHR)	rs11712056	ACTBP13	3	49914397	T	C	0.556296	0.0200896	0.00270384	0.000199238	1.6e-13		Parkinson's disease (PD)	Original SNP available	NA	NA	NA	-0.0142	0.0169	0.4012
Chronotype (CHR)	rs13316611	SYNPR	3	63564385	T	G	0.256587	0.0178305	0.0030789	0.000121289	1.7e-08		Parkinson's disease (PD)	Original SNP available	NA	NA	NA	-0.0534	0.0255	0.03666
Chronotype (CHR)	rs11924337	ROBO2	3	77321570	C	G	0.272446	0.0190701	0.00301826	0.000144172	2.2e-10		Parkinson's disease (PD)	Original SNP available	NA	NA	NA	-0.002	0.0213	0.9254
Chronotype (CHR)	rs957501	CADM2	3	85791657	T	A	0.336064	0.0154211	0.00284661	0.000106123	3e-08		Parkinson's disease (PD)	Original SNP available	NA	NA	NA	-0.0016	0.0236	0.9447
Chronotype (CHR)	rs1800828	DRD3	3	113891549	C	G	0.746407	0.0176235	0.00308462	0.000117578	1.7e-08		Parkinson's disease (PD)	Original SNP available	NA	NA	NA	0.0013	0.0201	0.9493
Chronotype (CHR)	rs13065394	TMEM108/ RP11-402L6.1	3	132971327	G	T	0.711537	0.017504	0.00296404	0.000125774	3e-09		Parkinson's disease (PD)	Original SNP available	NA	NA	NA	0.0057	0.0248	0.8182
Chronotype (CHR)	rs885255	NA	3	156348585	T	C	0.348115	0.0169773	0.00283418	0.000130816	4.4e-09		Parkinson's disease (PD)	Original SNP available	NA	NA	NA	-0.033	0.0235	0.1608
Chronotype (CHR)	rs9831488	PPM1L	3	160755062	G	A	0.350467	0.0183592	0.00284523	0.000153457	8.4e-11		Parkinson's disease (PD)	Original SNP available	NA	NA	NA	-0.0109	0.0177	0.5373
Chronotype (CHR)	rs3850174	NCEH1/ AC007919.2	3	172364093	T	A	0.742891	0.0194471	0.00309938	0.000144471	6.8e-10		Parkinson's disease (PD)	Original SNP available	NA	NA	NA	0.0304	0.028	0.2778
Chronotype (CHR)	rs2239626	DGKG	3	185998884	C	T	0.304589	0.0202758	0.00292696	0.000174157	2.3e-12		Parkinson's disease (PD)	Original SNP available	NA	NA	NA	-0.031	0.0206	0.1322
Chronotype (CHR)	rs231398	SH3BP2	4	2832189	G	A	0.837853	0.0207867	0.00367183	0.000117403	8.4e-09		Parkinson's disease (PD)	Original SNP available	NA	NA	NA	-0.026	0.0232	0.2629
Chronotype (CHR)	rs28634184	LPHN3	4	62873419	C	T	0.749137	0.0176363	0.00310689	0.000116908	2.8e-08		Parkinson's disease (PD)	Original SNP available	NA	NA	NA	-0.0163	0.0274	0.5533
Chronotype (CHR)	rs7691121	HNRNPD	4	83274208	C	G	0.767817	0.0220069	0.00317772	0.000172678	5.6e-12		Parkinson's disease (PD)	Original SNP available	NA	NA	NA	-0.0147	0.0265	0.5781
Chronotype (CHR)	rs4339281	NA	4	118315560	A	G	0.873018	0.0223188	0.00404047	0.000110443	3.2e-08		Parkinson's disease (PD)	Original SNP available	NA	NA	NA	0.0289	0.0338	0.3913
Chronotype (CHR)	rs4241964	RP11-775H9.1	4	137053959	G	T	0.475089	0.020735	0.00270449	0.000214437	1.1e-14		Parkinson's disease (PD)	Original SNP available	NA	NA	NA	0.0183	0.0225	0.4154
Chronotype (CHR)	rs10067113	RNU4-43P	5	26016363	T	C	0.619099	0.016251	0.00277635	0.000124555	6.3e-09		Parkinson's disease (PD)	Original SNP available	NA	NA	NA	0.0091	0.0205	0.6564
Chronotype (CHR)	rs7701529	RGS7BP	5	63861475	T	A	0.762136	0.0188448	0.00317247	0.000128758	3.6e-09		Parkinson's disease (PD)	Original SNP available	NA	NA	NA	0.0523	0.026	0.04407
Chronotype (CHR)	rs11748798	TMEM161B-AS1	5	87650742	G	T	0.749832	0.0203788	0.00309922	0.000155806	5.2e-11		Parkinson's disease (PD)	Original SNP available	NA	NA	NA	-0.0277	0.021	0.1866
Chronotype (CHR)	rs56947091	MEF2C	5	88160354	T	C	0.511326	0.0191881	0.00268737	0.000183997	6e-13		Parkinson's disease (PD)	Original SNP available	NA	NA	NA	-0.0289	0.0201	0.1516
Chronotype (CHR)	rs1976423	NA	5	104042643	C	A	0.495955	0.0189056	0.00269094	0.000178699	2.6e-12		Parkinson's disease (PD)	Original SNP available	NA	NA	NA	-0.0082	0.0239	0.7307
Chronotype (CHR)	rs286805	FBXL17	5	107460819	A	T	0.476954	0.0143071	0.00269548	0.000102129	4.5e-08		Parkinson's disease (PD)	Original SNP available	NA	NA	NA	-0.0109	0.0225	0.6287
Chronotype (CHR)	rs1027742	SEMA6A	5	115904410	A	G	0.737765	0.0183119	0.00306482	0.000129749	2.8e-09		Parkinson's disease (PD)	Original SNP available	NA	NA	NA	0.0099	0.026	0.7036
Chronotype (CHR)	rs4246036	AC091969.1	5	152205430	C	T	0.292331	0.0237433	0.00295896	0.000233248	2.4e-15		Parkinson's disease (PD)	Original SNP available	NA	NA	NA	-0.0257	0.0203	0.2065
Chronotype (CHR)	rs7735794	THOC3/ RP11-91H12.4	5	175339984	A	G	0.224089	0.0201147	0.00340433	0.000140699	4.7e-09		Parkinson's disease (PD)	Original SNP available	NA	NA	NA	0.029	0.0338	0.3917
Chronotype (CHR)	rs9395520	PHACTR1	6	13183523	T	C	0.305433	0.0231272	0.00291912	0.000226937	2.1e-15		Parkinson's disease (PD)	Original SNP available	NA	NA	NA	-0.0387	0.0184	0.03575
Chronotype (CHR)	rs521977	SLC44A4/ CYP21A2	6	31836827	T	G	0.322419	0.0159787	0.00286438	0.000111556	2.1e-08		Parkinson's disease (PD)	Original SNP available	NA	NA	NA	0.0299	0.0219	0.171
Chronotype (CHR)	rs4714475	FOXP4/ RP11-328M4.2	6	41509901	G	T	0.754058	0.0190271	0.00317856	0.00013428	1.6e-09		Parkinson's disease (PD)	Original SNP available	NA	NA	NA	-0.0079	0.0221	0.7201
Chronotype (CHR)	rs62405438	TFAP2B	6	50815314	A	T	0.179614	0.0201979	0.00350204	0.000120227	6.3e-09		Parkinson's disease (PD)	Original SNP available	NA	NA	NA	-0.0139	0.022	0.5279
Chronotype (CHR)	rs2653349	HCRTR2	6	55142337	A	G	0.214552	0.0387249	0.00327448	0.00050543	5.2e-32		Parkinson's disease (PD)	Original SNP available	NA	NA	NA	-0.003	0.0211	0.8868
Chronotype (CHR)	rs2881955	NA	6	72479263	T	C	0.27878	0.0161216	0.00300229	0.000104514	4.3e-08		Parkinson's disease (PD)	Original SNP available	NA	NA	NA	0.0796	0.0187	2.069e-05
Chronotype (CHR)	rs60616179	NA	6	110244765	A	G	0.945102	0.0375809	0.00594669	0.000146555	1.1e-10		Parkinson's disease (PD)	Original SNP available	NA	NA	NA	0.0452	0.049	0.3559
Chronotype (CHR)	rs827749	RP1-200K18.1	6	153129663	C	T	0.327636	0.0236615	0.00286775	0.000246667	1e-16		Parkinson's disease (PD)	Original SNP available	NA	NA	NA	0.0356	0.0236	0.1319
Chronotype (CHR)	rs9364767	NA	6	165221821	T	G	0.446852	0.0158538	0.00269933	0.000124252	5.4e-09		Parkinson's disease (PD)	Original SNP available	NA	NA	NA	0.0437	0.0196	0.0254
Chronotype (CHR)	rs9348050	PDE10A	6	166263488	T	C	0.48949	0.016638	0.00269048	0.00013835	7.5e-10		Parkinson's disease (PD)	Original SNP available	NA	NA	NA	-0.0022	0.0224	0.9219
Chronotype (CHR)	rs10280205	NA	7	24082063	T	C	0.691748	0.0174497	0.00291239	0.000129855	1.4e-09		Parkinson's disease (PD)	Original SNP available	NA	NA	NA	0.0305	0.0241	0.2056
Chronotype (CHR)	rs17161045	PDE1C	7	32261458	T	C	0.630545	0.0206395	0.0028029	0.000198475	7.2e-14		Parkinson's disease (PD)	Original SNP available	NA	NA	NA	-0.0081	0.0192	0.6741
Chronotype (CHR)	rs6967481	NA	7	50642701	T	C	0.496563	0.0206433	0.00269925	0.000213063	6.9e-15		Parkinson's disease (PD)	Original SNP available	NA	NA	NA	-0.006	0.0174	0.7303
Chronotype (CHR)	rs12704886	NA	7	96467982	C	T	0.581416	0.0147967	0.00271928	0.000106569	3.7e-08		Parkinson's disease (PD)	Original SNP available	NA	NA	NA	0.0093	0.0201	0.6439
Chronotype (CHR)	rs202157	CUX1	7	101637753	C	T	0.298716	0.0255486	0.0029433	0.000273474	4.1e-18		Parkinson's disease (PD)	Original SNP available	NA	NA	NA	0.0227	0.0209	0.2775
Chronotype (CHR)	rs4729854	NA	7	102383663	T	A	0.516562	0.0287186	0.00275036	0.000411927	3.3e-25		Parkinson's disease (PD)	Original SNP available	NA	NA	NA	0.0015	0.028	0.9558
Chronotype (CHR)	rs1113295	TFEC	7	115678646	T	G	0.440869	0.0156591	0.00270408	0.000120889	6.8e-09		Parkinson's disease (PD)	Original SNP available	NA	NA	NA	-0.0044	0.0197	0.821
Chronotype (CHR)	rs2971970	EXOC4	7	133643778	T	G	0.218075	0.0188272	0.00325601	0.000120885	6e-09		Parkinson's disease (PD)	Original SNP available	NA	NA	NA	0.0131	0.0268	0.626
Chronotype (CHR)	rs35524253	CSMD1	8	4823608	A	G	0.357218	0.015862	0.00281259	0.000115543	5.8e-09		Parkinson's disease (PD)	Original SNP available	NA	NA	NA	-0.0052	0.0205	0.7988
Chronotype (CHR)	rs11786306	SGK223	8	8208759	C	G	0.353978	0.0183309	0.00283083	0.000153681	8.7e-11		Parkinson's disease (PD)	Original SNP available	NA	NA	NA	0.0013	0.0206	0.9483
Chronotype (CHR)	rs13255030	NRG1	8	31671330	A	G	0.585145	0.0162198	0.00273214	0.000127726	2.8e-09		Parkinson's disease (PD)	Original SNP available	NA	NA	NA	-0.0061	0.0227	0.789
Chronotype (CHR)	rs12541362	RP11-317N12.1/ VENTXP5	8	33584661	T	A	0.350242	0.0213568	0.00282446	0.000207598	3.5e-14		Parkinson's disease (PD)	Original SNP available	NA	NA	NA	-0.0015	0.0236	0.9503
Chronotype (CHR)	rs769066	ST18	8	53145698	C	T	0.183481	0.0219436	0.00348289	0.000144279	3.2e-10		Parkinson's disease (PD)	Original SNP available	NA	NA	NA	-0.0208	0.0284	0.464
Chronotype (CHR)	rs4321976	NA	8	76614958	T	C	0.77856	0.0232959	0.00324034	0.000187127	3.1e-13		Parkinson's disease (PD)	Original SNP available	NA	NA	NA	-0.0102	0.0238	0.6676
Chronotype (CHR)	rs3100052	YWHAZ/ RN7SL685P	8	101967139	A	G	0.387351	0.0170795	0.00276058	0.000138451	6.9e-10		Parkinson's disease (PD)	Original SNP available	NA	NA	NA	0.0113	0.0228	0.6212
Chronotype (CHR)	rs3808477	TRPS1	8	116670347	T	C	0.281399	0.0215613	0.00299116	0.000188014	2.8e-13		Parkinson's disease (PD)	Original SNP available	NA	NA	NA	0.0031	0.0211	0.8842
Chronotype (CHR)	rs34340407	NA	9	8147423	C	T	0.246607	0.0184548	0.0031152	0.000126554	4.3e-09		Parkinson's disease (PD)	Original SNP available	NA	NA	NA	-0.0126	0.0261	0.6281
Chronotype (CHR)	rs6477309	PTPRD	9	8450638	T	C	0.665392	0.0174399	0.00286276	0.000135435	8e-10		Parkinson's disease (PD)	Original SNP available	NA	NA	NA	-0.0079	0.0237	0.7402
Chronotype (CHR)	rs308521	NA	9	37367094	T	C	0.602627	0.0199718	0.00275427	0.000191034	3.7e-13		Parkinson's disease (PD)	Original SNP available	NA	NA	NA	-0.0295	0.022	0.1798
Chronotype (CHR)	rs62553781	NA	9	76679777	C	T	0.965171	0.0504004	0.00734656	0.000170782	1.2e-11		Parkinson's disease (PD)	Original SNP available	NA	NA	NA	0.0412	0.0638	0.5184
Chronotype (CHR)	rs4838161	NEK6	9	127079253	T	G	0.560809	0.0161104	0.00270516	0.000127853	2.2e-09		Parkinson's disease (PD)	Original SNP available	NA	NA	NA	-0.0294	0.0196	0.1334
Chronotype (CHR)	rs10988239	RP11-247A12.2/ IER5L/ RP11-247A12.8	9	131943440	C	T	0.48728	0.0186334	0.00273304	0.000173489	1.6e-11		Parkinson's disease (PD)	Original SNP available	NA	NA	NA	-0.0229	0.0214	0.2863
Chronotype (CHR)	rs34619169	INPP5E	9	139327277	A	G	0.307715	0.0169119	0.00291571	0.000121856	3.8e-09		Parkinson's disease (PD)	Original SNP available	NA	NA	NA	0.0477	0.0187	0.01087
Chronotype (CHR)	rs28458909	EXD3	9	140257189	C	T	0.876368	0.0432803	0.00407749	0.000405908	2.6e-26		Parkinson's disease (PD)	Original SNP available	NA	NA	NA	-0.0229	0.0283	0.4188
Chronotype (CHR)	rs4948547	BICC1	10	60568514	C	A	0.255795	0.0190042	0.00307909	0.000137504	1.2e-09		Parkinson's disease (PD)	Original SNP available	NA	NA	NA	-0.0112	0.0196	0.5679
Chronotype (CHR)	rs10823233	TET1	10	70351903	C	T	0.547887	0.0151686	0.00270212	0.000113988	4.3e-08		Parkinson's disease (PD)	Original SNP available	NA	NA	NA	0.0028	0.0169	0.8706
Chronotype (CHR)	rs3808964	GPR26	10	125426627	T	G	0.634729	0.0157096	0.00279601	0.000114436	2.7e-08		Parkinson's disease (PD)	Original SNP available	NA	NA	NA	-0.0126	0.0232	0.5876
Chronotype (CHR)	rs72632979	SOX6	11	16615883	A	G	0.82849	0.021581	0.00357606	0.000132358	1.2e-09		Parkinson's disease (PD)	Original SNP available	NA	NA	NA	0.0349	0.0269	0.1942
Chronotype (CHR)	rs10742179	BDNF-AS/ LINC00678	11	27650524	A	G	0.260177	0.0182967	0.00306465	0.000128876	1.5e-09		Parkinson's disease (PD)	Original SNP available	NA	NA	NA	0.0083	0.019	0.6613
Chronotype (CHR)	rs4141920	MPPED2/ RP4-710M3.2	11	30449319	G	A	0.543867	0.0155932	0.00270207	0.000120638	4.6e-09		Parkinson's disease (PD)	Original SNP available	NA	NA	NA	0.0383	0.0194	0.04795
Chronotype (CHR)	rs11032362	FBXO3/ CD59	11	33759092	A	G	0.090763	0.0395538	0.00467579	0.000258221	4.8e-17		Parkinson's disease (PD)	Original SNP available	NA	NA	NA	0.003	0.0294	0.9198
Chronotype (CHR)	rs34239319	ALKBH3/ RP11-613D13.5	11	43902681	T	G	0.102121	0.0280114	0.00443834	0.000143891	3.9e-10		Parkinson's disease (PD)	Original SNP available	NA	NA	NA	-0.0027	0.0364	0.9415
Chronotype (CHR)	rs3168135	ZFP91/ CNTF	11	58386177	G	A	0.760045	0.0207725	0.0031468	0.00015739	2.9e-11		Parkinson's disease (PD)	Original SNP available	NA	NA	NA	0.0433	0.0213	0.0416
Chronotype (CHR)	rs4237555	NA	11	92725803	T	C	0.526954	0.0164771	0.00269332	0.000135353	6e-10		Parkinson's disease (PD)	Original SNP available	NA	NA	NA	0.0169	0.0172	0.325
Chronotype (CHR)	rs4936291	ZBTB16	11	114009982	G	A	0.389252	0.0179295	0.00283312	0.000152848	3.8e-10		Parkinson's disease (PD)	Original SNP available	NA	NA	NA	0.0112	0.0274	0.6827
Chronotype (CHR)	rs74357745	C11orf63	11	122811822	A	G	0.878807	0.026546	0.00412156	0.000150106	8.7e-11		Parkinson's disease (PD)	Original SNP available	NA	NA	NA	0.0118	0.0352	0.7378
Chronotype (CHR)	rs7977610	NA	12	17078918	A	T	0.673383	0.0160414	0.0028718	0.000113192	2.1e-08		Parkinson's disease (PD)	Original SNP available	NA	NA	NA	-0.0438	0.0185	0.01794
Chronotype (CHR)	rs12811046	SOX5	12	24066937	A	G	0.553343	0.0169679	0.00270358	0.000142316	6.2e-10		Parkinson's disease (PD)	Original SNP available	NA	NA	NA	-0.0417	0.0224	0.06202
Chronotype (CHR)	rs7308565	NA	12	34018179	T	C	0.400609	0.0203591	0.00276787	0.000199057	2e-13		Parkinson's disease (PD)	Original SNP available	NA	NA	NA	0.016	0.0187	0.3903
Chronotype (CHR)	rs7316768	NA	12	38033268	G	T	0.597822	0.0182311	0.00274591	0.000159825	3.2e-11		Parkinson's disease (PD)	Original SNP available	NA	NA	NA	0.0045	0.0251	0.8588
Chronotype (CHR)	rs7313852	NA	12	38908389	G	A	0.564964	0.029649	0.00271587	0.000432112	2.7e-27		Parkinson's disease (PD)	Original SNP available	NA	NA	NA	-0.0164	0.0173	0.3429
Chronotype (CHR)	rs77384811	NA	12	63497398	G	C	0.843254	0.0247483	0.00372778	0.000161911	2.8e-11		Parkinson's disease (PD)	Original SNP available	NA	NA	NA	0.0225	0.0315	0.4751
Chronotype (CHR)	rs7959983	NA	12	90452978	C	T	0.404082	0.0195258	0.00272849	0.000183613	9.5e-13		Parkinson's disease (PD)	Original SNP available	NA	NA	NA	0.0465	0.0191	0.01512
Chronotype (CHR)	rs7304278	RFX4/ RP11-144F15.1	12	106989915	G	A	0.725152	0.020255	0.00302264	0.000163537	2.2e-11		Parkinson's disease (PD)	Original SNP available	NA	NA	NA	-0.035	0.0251	0.1622
Chronotype (CHR)	rs80097534	RPL11P5	12	121029604	G	T	0.901458	0.0281025	0.00455453	0.000140309	9.3e-10		Parkinson's disease (PD)	Original SNP available	NA	NA	NA	-0.0394	0.0296	0.1834
Chronotype (CHR)	rs9597250	NA	13	56303709	C	A	0.810212	0.0213068	0.00343801	0.000139616	6.9e-10		Parkinson's disease (PD)	Original SNP available	NA	NA	NA	0.0161	0.0262	0.5392
Chronotype (CHR)	rs9573971	CLN5/ FBXL3	13	77568732	A	G	0.9661	0.0727759	0.00743443	0.000346918	3.6e-22		Parkinson's disease (PD)	Original SNP available	NA	NA	NA	-0.0711	0.0478	0.1368
Chronotype (CHR)	rs17267683	GPC6	13	94057870	C	G	0.76125	0.0197414	0.00316651	0.000141663	2.7e-10		Parkinson's disease (PD)	Original SNP available	NA	NA	NA	0.0182	0.025	0.4671
Chronotype (CHR)	rs9521184	MYO16	13	109782568	T	C	0.48682	0.0148855	0.00270389	0.000110712	3e-08		Parkinson's disease (PD)	Original SNP available	NA	NA	NA	0.0006	0.0224	0.9787
Chronotype (CHR)	rs1952923	NA	14	40982168	G	A	0.260667	0.016877	0.00305963	0.000109786	3.6e-08		Parkinson's disease (PD)	Original SNP available	NA	NA	NA	-0.0363	0.0256	0.1566
Chronotype (CHR)	rs698015	OTX2/ RP11-1085N6.6	14	57269825	T	C	0.647493	0.0161876	0.0028566	0.000119618	8.8e-09		Parkinson's disease (PD)	Original SNP available	NA	NA	NA	-0.016	0.027	0.5533
Chronotype (CHR)	rs7148842	ELMSAN1/ RP5-1021I20.1	14	74255556	C	T	0.611932	0.0153777	0.00278312	0.000112311	1.8e-08		Parkinson's disease (PD)	Original SNP available	NA	NA	NA	-0.0191	0.019	0.3146
Chronotype (CHR)	rs10149448	NA	14	84253271	A	G	0.603599	0.0164465	0.00275282	0.000129438	2.7e-09		Parkinson's disease (PD)	Original SNP available	NA	NA	NA	0.0178	0.0226	0.4308
Chronotype (CHR)	rs12432176	BEGAIN	14	101021218	A	C	0.379295	0.0161131	0.00278357	0.00012225	6.5e-09		Parkinson's disease (PD)	Original SNP available	NA	NA	NA	-0.0206	0.0191	0.2802
Chronotype (CHR)	rs59986227	SEMA6D	15	48009263	G	C	0.25779	0.0178401	0.00310217	0.000121792	8.3e-09		Parkinson's disease (PD)	Original SNP available	NA	NA	NA	-0.0045	0.0258	0.8602
Chronotype (CHR)	rs9932577	NA	16	24512509	C	A	0.495067	0.0166195	0.00271482	0.00013809	6.8e-10		Parkinson's disease (PD)	Original SNP available	NA	NA	NA	-0.032	0.0226	0.1572
Chronotype (CHR)	rs12927162	RP11-297L17.6/ CASC16	16	52684916	A	G	0.721593	0.0286498	0.00300067	0.000329796	6.8e-22		Parkinson's disease (PD)	Original SNP available	NA	NA	NA	-0.0063	0.0263	0.8113
Chronotype (CHR)	rs1421085	FTO	16	53800954	C	T	0.403118	0.0275621	0.00274075	0.000365574	1.5e-23		Parkinson's disease (PD)	Original SNP available	NA	NA	NA	-0.0043	0.0171	0.8017
Chronotype (CHR)	rs4784655	GNAO1	16	56364030	G	C	0.678524	0.0211306	0.00288752	0.00019479	1.5e-13		Parkinson's disease (PD)	Original SNP available	NA	NA	NA	0.0275	0.0235	0.2424
Chronotype (CHR)	rs17604349	PMFBP1	16	72210865	G	A	0.820797	0.0257422	0.00351443	0.000194941	1.7e-13		Parkinson's disease (PD)	Original SNP available	NA	NA	NA	0.0002	0.0219	0.9909
Chronotype (CHR)	rs2518022	PER1/ RP11-599B13.6	17	8057367	T	C	0.0836026	0.0403075	0.00485089	0.000248946	4.8e-17		Parkinson's disease (PD)	Original SNP available	NA	NA	NA	0.027	0.0297	0.3627
Chronotype (CHR)	rs3760185	RASD1	17	17401736	C	T	0.751745	0.0241586	0.0031496	0.000217842	2.6e-14		Parkinson's disease (PD)	Original SNP available	NA	NA	NA	0.0057	0.0234	0.8063
Chronotype (CHR)	rs226090	AP2B1	17	34034059	C	T	0.168356	0.0208783	0.00359523	0.000122064	4.1e-09		Parkinson's disease (PD)	Original SNP available	NA	NA	NA	-0.03	0.0229	0.1909
Chronotype (CHR)	rs28647842	CA10	17	50127211	G	C	0.477366	0.0160844	0.00269439	0.000129089	2e-09		Parkinson's disease (PD)	Original SNP available	NA	NA	NA	0.0449	0.0224	0.04522
Chronotype (CHR)	rs72829706	NA	17	54173733	A	G	0.960574	0.0407112	0.00693598	0.000125537	5.1e-09		Parkinson's disease (PD)	Original SNP available	NA	NA	NA	-0.0023	0.0554	0.967
Chronotype (CHR)	rs114352914	TANC2/ RP11-269G24.2/ AC037445.1	17	61381453	A	G	0.188112	0.0197917	0.00344154	0.000119649	7.9e-09		Parkinson's disease (PD)	Original SNP available	NA	NA	NA	-0.036	0.0281	0.1996
Chronotype (CHR)	rs2949923	PITPNC1	17	65475228	G	A	0.461623	0.016206	0.00270197	0.000130544	2.1e-09		Parkinson's disease (PD)	Original SNP available	NA	NA	NA	0.0372	0.0225	0.09787
Chronotype (CHR)	rs62082401	C18orf42	18	5186019	G	C	0.19099	0.0256287	0.00342253	0.000202977	1.6e-14		Parkinson's disease (PD)	Original SNP available	NA	NA	NA	-0.0034	0.0276	0.9007
Chronotype (CHR)	rs11083105	NA	18	22618399	G	A	0.594686	0.0184584	0.00275495	0.000164247	1.5e-11		Parkinson's disease (PD)	Original SNP available	NA	NA	NA	0.004	0.023	0.8632
Chronotype (CHR)	rs4419127	NOL4	18	31663654	A	G	0.664983	0.0218058	0.00285599	0.000211861	1.3e-14		Parkinson's disease (PD)	Original SNP available	NA	NA	NA	-0.0418	0.0212	0.0483
Chronotype (CHR)	rs12969848	NA	18	38152835	T	C	0.529859	0.0218632	0.00270301	0.000238147	1.3e-15		Parkinson's disease (PD)	Original SNP available	NA	NA	NA	-0.0013	0.0201	0.9473
Chronotype (CHR)	rs9962650	RP11-214L13.1/ CTD-2008L17.1/ MALT1/ RP11-126O1.4	18	53574043	G	C	0.423319	0.0173129	0.00272797	0.000146343	1.6e-10		Parkinson's disease (PD)	Original SNP available	NA	NA	NA	0.0387	0.0243	0.1105
Chronotype (CHR)	rs9964420	SEC11C	18	56824041	C	A	0.695492	0.0284801	0.00293643	0.000343561	8.6e-22		Parkinson's disease (PD)	Original SNP available	NA	NA	NA	0.0069	0.0247	0.7812
Chronotype (CHR)	rs56076457	ZCCHC2	18	60238668	T	C	0.528735	0.0162984	0.00269462	0.00013238	1.3e-09		Parkinson's disease (PD)	Original SNP available	NA	NA	NA	0.0195	0.0221	0.3786
Chronotype (CHR)	rs10402849	GNG7	19	2695661	T	C	0.201353	0.0192609	0.00335946	0.000119315	8.9e-09		Parkinson's disease (PD)	Original SNP available	NA	NA	NA	0.0764	0.0277	0.005733
Chronotype (CHR)	rs9636202	PGPEP1/ RN7SL513P	19	18449238	G	A	0.733565	0.0183734	0.00305534	0.000131959	7.5e-10		Parkinson's disease (PD)	Original SNP available	NA	NA	NA	0.0201	0.0221	0.3623
Chronotype (CHR)	rs11670534	AC011484.1/ PNMAL2/ PPP5D1	19	47003906	C	T	0.834382	0.0209755	0.00362802	0.000121598	8.5e-09		Parkinson's disease (PD)	Original SNP available	NA	NA	NA	0.0021	0.0234	0.9292
Chronotype (CHR)	rs78095690	NA	20	16239683	C	T	0.435624	0.0163477	0.00272137	0.000131409	1.4e-09		Parkinson's disease (PD)	Original SNP available	NA	NA	NA	-0.004	0.0225	0.8601
Chronotype (CHR)	rs6131942	PCSK2	20	17348608	G	A	0.580035	0.0175437	0.00273235	0.000149948	9.4e-11		Parkinson's disease (PD)	Original SNP available	NA	NA	NA	0.0022	0.0196	0.911
Chronotype (CHR)	rs2072727	PABPC1L/ YWHAB	20	43538733	T	C	0.435988	0.016352	0.00271514	0.000131503	8.5e-10		Parkinson's disease (PD)	Original SNP available	NA	NA	NA	-0.0143	0.0193	0.4577
Chronotype (CHR)	rs139911	TNRC6B	22	40704052	C	T	0.423865	0.0233915	0.00273231	0.000267238	2.3e-17		Parkinson's disease (PD)	Original SNP available	NA	NA	NA	0.006	0.0176	0.7323
Chronotype (CHR)	rs4822107	TCF20	22	42704834	A	G	0.505722	0.015528	0.00270621	0.000120544	9.6e-09		Parkinson's disease (PD)	Original SNP available	NA	NA	NA	-0.0567	0.0226	0.01195
Morning Person (MP)	rs17374439	PER3/ RP3-467L1.4	1	7888438	T	C	0.196492	0.0555478	0.00566145	0.000974314	1.2e-22		Parkinson's disease (PD)	Original SNP available	NA	NA	NA	-0.0133	0.0218	0.5423
Morning Person (MP)	rs3767240	EIF4G3/ RNU7-200P	1	21163921	C	T	0.3821	0.0312547	0.00462739	0.000461271	7.3e-12		Parkinson's disease (PD)	Original SNP available	NA	NA	NA	-0.0425	0.0197	0.03129
Morning Person (MP)	rs12140153	INADL	1	62579891	G	T	0.904974	0.0484879	0.00787657	0.000404367	4.8e-10		Parkinson's disease (PD)	Original SNP available	NA	NA	NA	0.0395	0.0314	0.2082
Morning Person (MP)	rs7547493	AK5	1	77775233	G	A	0.17806	0.0582789	0.00587503	0.000994167	2.5e-23		Parkinson's disease (PD)	Original SNP available	NA	NA	NA	0.0018	0.0293	0.9497
Morning Person (MP)	rs11588913	NA	1	79963816	G	A	0.601488	0.0252376	0.00459169	0.000305348	2.5e-08		Parkinson's disease (PD)	Original SNP available	NA	NA	NA	-0.0185	0.0225	0.4096
Morning Person (MP)	rs72720396	NA	1	91191582	G	A	0.230529	0.0430894	0.00533877	0.000658702	5.3e-16		Parkinson's disease (PD)	Original SNP available	NA	NA	NA	0.0308	0.0265	0.2448
Morning Person (MP)	rs4949980	NA	1	96621739	G	A	0.067535	0.0545952	0.00904918	0.000375405	1.6e-09		Parkinson's disease (PD)	Original SNP available	NA	NA	NA	0.006	0.0471	0.8981
Morning Person (MP)	rs17575798	GNAI3/ GPR61/ RP5-1160K1.8	1	110086451	G	A	0.806886	0.0392352	0.00568886	0.000479742	7.8e-12		Parkinson's disease (PD)	Original SNP available	NA	NA	NA	0.0377	0.0221	0.08799
Morning Person (MP)	rs6537834	BCAS2	1	115108870	C	T	0.614722	0.0252152	0.00462393	0.000301167	3.5e-08		Parkinson's disease (PD)	Original SNP available	NA	NA	NA	0.0208	0.0188	0.2676
Morning Person (MP)	rs11587758	PRPF3	1	150327106	A	G	0.395746	0.0346078	0.00459127	0.000572815	3.8e-14		Parkinson's disease (PD)	Original SNP available	NA	NA	NA	-0.002	0.0186	0.9142
Morning Person (MP)	rs75650221	RABGAP1L/ GPR52	1	174421994	T	C	0.038335	0.0646983	0.011744	0.000308628	3.3e-08		Parkinson's disease (PD)	Original SNP available	NA	NA	NA	-0.0052	0.0503	0.9183
Morning Person (MP)	rs11580135	AXDND1/ HNRNPA1P54/ MEF2AP1	1	179417780	C	T	0.682898	0.0275921	0.00483431	0.000329727	1.3e-08		Parkinson's disease (PD)	Original SNP available	NA	NA	NA	-0.0173	0.0195	0.3735
Morning Person (MP)	rs1144566	RGS16	1	182569626	T	C	0.0301951	0.170568	0.0131392	0.00170391	2.8e-38		Parkinson's disease (PD)	Original SNP available	NA	NA	NA	-0.0273	0.0516	0.5963
Morning Person (MP)	rs10196909	NA	2	4651199	C	A	0.481825	0.0321137	0.00450856	0.000514964	6.2e-13		Parkinson's disease (PD)	Original SNP available	NA	NA	NA	0.0498	0.0225	0.0265
Morning Person (MP)	rs75120545	NA	2	44271496	T	C	0.030178	0.0974698	0.013897	0.0005561	2.9e-12		Parkinson's disease (PD)	Original SNP available	NA	NA	NA	0.1569	0.0717	0.02854
Morning Person (MP)	rs786406	CAMKMT	2	44735953	G	A	0.702178	0.0327319	0.00492279	0.000448102	1e-11		Parkinson's disease (PD)	Original SNP available	NA	NA	NA	0.0001	0.0204	0.9981
Morning Person (MP)	rs10495976	NA	2	49750698	T	A	0.390197	0.0280661	0.00464114	0.000374859	8e-10		Parkinson's disease (PD)	Original SNP available	NA	NA	NA	0.0141	0.0208	0.5001
Morning Person (MP)	rs7602425	NRXN1	2	50460480	T	C	0.075507	0.0536212	0.00854512	0.000401415	3.2e-10		Parkinson's disease (PD)	Original SNP available	NA	NA	NA	-0.0099	0.0353	0.7787
Morning Person (MP)	rs778147	USP34	2	61606566	C	A	0.366787	0.0296842	0.00466945	0.000409303	4.6e-10		Parkinson's disease (PD)	Original SNP available	NA	NA	NA	-0.0259	0.019	0.1735
Morning Person (MP)	rs6744983	NA	2	76346385	T	G	0.37744	0.0253244	0.00464336	0.000301396	4.9e-08		Parkinson's disease (PD)	Original SNP available	NA	NA	NA	-0.0535	0.0207	0.009657
Morning Person (MP)	rs10520176	LRRTM4/ AC079117.1	2	77217310	T	C	0.501844	0.0333663	0.00451125	0.000556647	2e-13		Parkinson's disease (PD)	Original SNP available	NA	NA	NA	0.0202	0.0226	0.3733
Morning Person (MP)	rs28380327	ARHGAP15/ AC096558.1/ RP11-570L15.2	2	144232491	A	T	0.629168	0.0289857	0.0046586	0.00039205	7.8e-10		Parkinson's disease (PD)	Original SNP available	NA	NA	NA	-0.0072	0.0229	0.7537
Morning Person (MP)	rs1947198	NA	2	149390435	T	C	0.12217	0.0396714	0.00686993	0.000337567	3.2e-09		Parkinson's disease (PD)	Original SNP available	NA	NA	NA	-0.0102	0.0333	0.7591
Morning Person (MP)	rs11679484	PLCL1	2	198921604	A	C	0.373932	0.0298469	0.00467197	0.000417102	1.6e-10		Parkinson's disease (PD)	Original SNP available	NA	NA	NA	-0.0096	0.019	0.6126
Morning Person (MP)	rs138964083	INO80D/ AC007679.4	2	206908054	T	C	0.058574	0.0591602	0.00960026	0.000385994	1e-09		Parkinson's disease (PD)	Original SNP available	NA	NA	NA	0.0268	0.0409	0.5126
Morning Person (MP)	rs77008212	TRAF3IP1	2	239307113	A	G	0.912884	0.0825698	0.00798588	0.00108439	1.1e-24		Parkinson's disease (PD)	Original SNP available	NA	NA	NA	-0.0461	0.0335	0.1682
Morning Person (MP)	rs114870822	ASB1	2	239353793	A	G	0.012795	0.108373	0.0201178	0.000296702	3.4e-08		Parkinson's disease (PD)	Original SNP available	NA	NA	NA	0.1301	0.0949	0.1704
Morning Person (MP)	rs34581681	CNTN4	3	2435647	G	A	0.839317	0.034486	0.00617986	0.000320783	4.2e-08		Parkinson's disease (PD)	Original SNP available	NA	NA	NA	-0.0028	0.0306	0.9282
Morning Person (MP)	rs149611468	RAD18/ CAV3/ hsa-mir-548ba	3	8817423	T	C	0.98802	0.119935	0.0211151	0.000340521	1.3e-08		Parkinson's disease (PD)	Original SNP available	NA	NA	NA	0.0979	0.11	0.3737
Morning Person (MP)	rs13059636	AC133680.1	3	24935790	G	A	0.471965	0.0317863	0.0045329	0.000503596	3.5e-12		Parkinson's disease (PD)	Original SNP available	NA	NA	NA	-0.0256	0.0224	0.2534
Morning Person (MP)	rs115774037	NA	3	36834668	C	T	0.026128	0.078752	0.0140393	0.000315618	3.5e-08		Parkinson's disease (PD)	Original SNP available	NA	NA	NA	0.0331	0.0898	0.7124
Morning Person (MP)	rs11712056	ACTBP13	3	49914397	T	C	0.556466	0.031956	0.0045329	0.000504081	3.7e-12		Parkinson's disease (PD)	Original SNP available	NA	NA	NA	-0.0142	0.0169	0.4012
Morning Person (MP)	rs60194061	ROBO2	3	77301121	A	G	0.26968	0.0326372	0.00511118	0.000419583	8.6e-11		Parkinson's disease (PD)	Original SNP available	NA	NA	NA	-0.0025	0.0214	0.9066
Morning Person (MP)	rs957501	CADM2	3	85791657	T	A	0.336033	0.0263167	0.00477453	0.000309045	3e-08		Parkinson's disease (PD)	Original SNP available	NA	NA	NA	-0.0016	0.0236	0.9447
Morning Person (MP)	rs13065394	TMEM108/ RP11-402L6.1	3	132971327	G	T	0.711759	0.0297983	0.00497014	0.000364336	2.2e-09		Parkinson's disease (PD)	Original SNP available	NA	NA	NA	0.0057	0.0248	0.8182
Morning Person (MP)	rs2102506	NA	3	156342849	G	A	0.3605	0.0293301	0.00472786	0.000396646	8.3e-10		Parkinson's disease (PD)	Original SNP available	NA	NA	NA	-0.04	0.0233	0.08586
Morning Person (MP)	rs3850174	NCEH1/ AC007919.2	3	172364093	T	A	0.742864	0.0318495	0.00519636	0.000387532	1.4e-09		Parkinson's disease (PD)	Original SNP available	NA	NA	NA	0.0304	0.028	0.2778
Morning Person (MP)	rs2239626	DGKG	3	185998884	C	T	0.304532	0.0335827	0.00490904	0.000477718	5e-12		Parkinson's disease (PD)	Original SNP available	NA	NA	NA	-0.031	0.0206	0.1322
Morning Person (MP)	rs34627176	FGFRL1	4	1006200	A	G	0.213865	0.0298813	0.00551285	0.000300238	3.6e-08		Parkinson's disease (PD)	Original SNP available	NA	NA	NA	0.0923	0.0213	1.529e-05
Morning Person (MP)	rs231398	SH3BP2	4	2832189	G	A	0.837855	0.0354509	0.00615616	0.000341473	5.8e-09		Parkinson's disease (PD)	Original SNP available	NA	NA	NA	-0.026	0.0232	0.2629
Morning Person (MP)	rs12498561	KCNIP4	4	21860763	G	C	0.504684	0.0246853	0.00451296	0.000304655	4.6e-08		Parkinson's disease (PD)	Original SNP available	NA	NA	NA	-0.0359	0.0224	0.109
Morning Person (MP)	rs17292170	NA	4	62881399	C	A	0.751201	0.0298781	0.00521233	0.000333688	1.2e-08		Parkinson's disease (PD)	Original SNP available	NA	NA	NA	-0.0209	0.0255	0.4107
Morning Person (MP)	rs7691121	HNRNPD	4	83274208	C	G	0.767925	0.0340511	0.00532954	0.000413275	1e-10		Parkinson's disease (PD)	Original SNP available	NA	NA	NA	-0.0147	0.0265	0.5781
Morning Person (MP)	rs4339281	NA	4	118315560	A	G	0.872986	0.0394057	0.00677257	0.000344355	5.3e-09		Parkinson's disease (PD)	Original SNP available	NA	NA	NA	0.0289	0.0338	0.3913
Morning Person (MP)	rs4241964	RP11-775H9.1	4	137053959	G	T	0.474963	0.0326407	0.00453345	0.000531372	7.2e-13		Parkinson's disease (PD)	Original SNP available	NA	NA	NA	0.0183	0.0225	0.4154
Morning Person (MP)	rs10067113	RNU4-43P	5	26016363	T	C	0.619472	0.0280609	0.00465694	0.000371229	2.5e-09		Parkinson's disease (PD)	Original SNP available	NA	NA	NA	0.0091	0.0205	0.6564
Morning Person (MP)	rs7701529	RGS7BP	5	63861475	T	A	0.762299	0.0300077	0.00532109	0.000326326	1.7e-08		Parkinson's disease (PD)	Original SNP available	NA	NA	NA	0.0523	0.026	0.04407
Morning Person (MP)	rs34875688	MEF2C-AS1	5	88182026	T	A	0.767268	0.0320299	0.00534073	0.000366391	1.1e-09		Parkinson's disease (PD)	Original SNP available	NA	NA	NA	0.0198	0.0263	0.4523
Morning Person (MP)	rs1976423	NA	5	104042643	C	A	0.496035	0.0290428	0.00451308	0.000421716	1.7e-10		Parkinson's disease (PD)	Original SNP available	NA	NA	NA	-0.0082	0.0239	0.7307
Morning Person (MP)	rs1027742	SEMA6A	5	115904410	A	G	0.738161	0.0306919	0.00514017	0.000364135	3.6e-09		Parkinson's disease (PD)	Original SNP available	NA	NA	NA	0.0099	0.026	0.7036
[truncated: 2,233 more rows]

## Sheet: Supplementary table 4
Supplementary Table 4. Sensitivity analysis of causal effect of morning person (MP) on predispostion to age-related macular degeneration (AMD) using leave-one-out SNP method.
Excluded SNP	IVW OR	95% CI	p-value
rs17374439	1.196	1.081-1.323	0.0007
rs3767240	1.18	1.067-1.305	0.0015
rs12140153	1.195	1.080-1.321	0.0006
rs7547493	1.2	1.085-1.328	0.0005
rs11588913	1.191	1.077-1.317	0.0008
rs72720396	1.181	1.067-1.306	0.0015
rs4949980	1.193	1.079-1.319	0.0007
rs17575798	1.192	1.077-1.318	0.0008
rs6537834	1.194	1.079-1.320	0.0007
rs11587758	1.187	1.073-1.313	0.0010
rs75650221	1.191	1.077-1.317	0.0008
rs11580135	1.188	1.074-1.314	0.0009
rs1144566	1.201	1.085-1.330	0.0005
rs10196909	1.199	1.084-1.326	0.0005
rs75120545	1.199	1.084-1.326	0.0005
rs786406	1.191	1.077-1.317	0.0008
rs10495976	1.19	1.076-1.316	0.0009
rs7602425	1.189	1.075-1.315	0.0009
rs778147	1.196	1.081-1.323	0.0006
rs6744983	1.188	1.075-1.314	0.0009
rs10520176	1.193	1.079-1.320	0.0007
rs28380327	1.198	1.083-1.325	0.0006
rs1947198	1.188	1.075-1.314	0.0009
rs11679484	1.184	1.070-1.309	0.0012
rs138964083	1.193	1.079-1.320	0.0007
rs77008212	1.196	1.080-1.323	0.0007
rs114870822	1.191	1.077-1.317	0.0008
rs34581681	1.194	1.080-1.321	0.0007
rs13059636	1.203	1.087-1.330	0.0004
rs115774037	1.187	1.074-1.313	0.0010
rs11712056	1.196	1.081-1.323	0.0006
rs60194061	1.189	1.075-1.315	0.0009
rs957501	1.198	1.083-1.325	0.0006
rs13065394	1.188	1.075-1.314	0.0009
rs2102506	1.195	1.081-1.322	0.0006
rs3850174	1.199	1.084-1.326	0.0005
rs2239626	1.196	1.081-1.323	0.0006
rs34627176	1.2	1.085-1.327	0.0005
rs231398	1.194	1.079-1.320	0.0007
rs12498561	1.192	1.078-1.318	0.0008
rs17292170	1.191	1.077-1.317	0.0008
rs7691121	1.197	1.082-1.323	0.0006
rs4339281	1.186	1.073-1.312	0.0011
rs4241964	1.206	1.090-1.333	0.0004
rs10067113	1.192	1.078-1.318	0.0008
rs7701529	1.194	1.080-1.321	0.0007
rs34875688	1.188	1.074-1.314	0.0010
rs1027742	1.189	1.075-1.314	0.0009
rs2910032	1.192	1.077-1.318	0.0008
rs9369915	1.193	1.079-1.320	0.0007
rs2842638	1.188	1.075-1.314	0.0009
rs2653343	1.202	1.086-1.331	0.0005
rs60616179	1.195	1.081-1.322	0.0006
rs520954	1.193	1.078-1.320	0.0008
rs3877930	1.192	1.078-1.318	0.0008
rs9365769	1.192	1.078-1.318	0.0008
rs1494185	1.192	1.078-1.319	0.0008
rs12669911	1.185	1.071-1.310	0.0011
rs6967481	1.185	1.072-1.311	0.0011
rs12704886	1.196	1.082-1.323	0.0006
rs202157	1.188	1.074-1.314	0.0010
rs1524472	1.192	1.078-1.319	0.0007
rs13269289	1.193	1.079-1.319	0.0007
rs11786306	1.19	1.076-1.316	0.0009
rs13255030	1.193	1.079-1.320	0.0007
rs7001604	1.191	1.077-1.317	0.0008
rs2609589	1.19	1.076-1.316	0.0008
rs769066	1.191	1.077-1.317	0.0008
rs4321976	1.178	1.065-1.303	0.0016
rs1470764	1.187	1.074-1.313	0.0010
rs12682033	1.195	1.080-1.322	0.0007
rs10976942	1.196	1.081-1.322	0.0006
rs308521	1.188	1.074-1.313	0.0010
rs62553781	1.194	1.079-1.320	0.0007
rs10818834	1.188	1.074-1.314	0.0010
rs34619169	1.192	1.078-1.319	0.0007
rs28458909	1.184	1.070-1.310	0.0013
rs2893787	1.192	1.078-1.318	0.0008
rs4752593	1.19	1.076-1.316	0.0009
rs6599694	1.195	1.080-1.321	0.0007
rs72632979	1.193	1.079-1.319	0.0007
rs10501087	1.182	1.069-1.308	0.0013
rs512647	1.194	1.080-1.321	0.0007
rs11032362	1.206	1.090-1.335	0.0004
rs11229543	1.191	1.077-1.318	0.0008
rs4936291	1.194	1.080-1.320	0.0007
rs73606718	1.197	1.082-1.323	0.0006
rs2467109	1.195	1.081-1.322	0.0006
rs7302062	1.188	1.074-1.314	0.0010
rs7316768	1.199	1.084-1.326	0.0005
rs7313852	1.207	1.091-1.336	0.0004
rs11174781	1.192	1.078-1.319	0.0008
rs7959983	1.198	1.083-1.325	0.0006
rs7304278	1.188	1.074-1.313	0.0010
rs9597241	1.191	1.077-1.318	0.0008
rs9573971	1.18	1.067-1.306	0.0015
rs11841335	1.192	1.077-1.318	0.0008
rs10149448	1.191	1.077-1.317	0.0008
rs12927162	1.194	1.079-1.321	0.0007
rs1421085	1.182	1.068-1.308	0.0014
rs62046253	1.188	1.074-1.314	0.0009
rs11645898	1.189	1.075-1.315	0.0009
rs2518022	1.204	1.088-1.332	0.0004
rs3760185	1.19	1.076-1.317	0.0008
rs72829936	1.187	1.073-1.313	0.0010
rs35653190	1.186	1.073-1.312	0.0010
rs17682747	1.193	1.078-1.319	0.0007
rs2949923	1.189	1.075-1.315	0.0009
rs62082401	1.192	1.078-1.318	0.0008
rs1013987	1.193	1.078-1.319	0.0007
rs4419127	1.194	1.079-1.321	0.0007
rs12969848	1.184	1.070-1.310	0.0012
rs9962650	1.186	1.072-1.311	0.0011
rs9964420	1.197	1.082-1.324	0.0006
rs11152350	1.189	1.075-1.315	0.0009
rs9636202	1.198	1.083-1.325	0.0005
rs11670534	1.196	1.082-1.323	0.0006
rs78095690	1.187	1.073-1.313	0.0010
rs2072727	1.186	1.072-1.311	0.0011
rs139911	1.196	1.081-1.323	0.0006
rs4822107	1.187	1.074-1.313	0.0010
IVW: Inverse-variance weighted

## Sheet: Supplementary table 5
Supplementary Table 5. Sensitivity analysis of causal effect estimated using leave-one-out SNP method
A. Causal effect of chronotype (CHR) on predispostion to age-related macular degeneration (AMD)
Excluded SNP	IVW OR	95% CI	p
rs61773390	1.27309	1.085-1.494	0.00328883
rs17448682	1.2583	1.074-1.474	0.00473085
rs3816454	1.25106	1.069-1.464	0.00549494
rs12140153	1.27311	1.086-1.492	0.00313715
rs7547493	1.28032	1.092-1.502	0.00260812
rs6658041	1.263	1.078-1.480	0.00417389
rs11588913	1.26631	1.080-1.484	0.00384961
rs72720396	1.25176	1.069-1.466	0.0056261
rs4949980	1.26975	1.083-1.488	0.00346582
rs17575798	1.26774	1.081-1.486	0.00373092
rs11587758	1.26088	1.075-1.478	0.00460038
rs140206235	1.27164	1.085-1.491	0.00327026
rs975025	1.26156	1.077-1.478	0.00436827
rs509476	1.27963	1.090-1.502	0.00283327
rs13011556	1.27978	1.093-1.499	0.00244612
rs2712056	1.27268	1.086-1.492	0.00318923
rs75120545	1.27814	1.091-1.498	0.0026553
rs786406	1.26643	1.080-1.485	0.00392935
rs7561945	1.27157	1.085-1.491	0.00329788
rs10495976	1.26488	1.079-1.483	0.00403123
rs111626088	1.26427	1.079-1.482	0.00407637
rs359250	1.26541	1.079-1.483	0.00396153
rs812925	1.27517	1.088-1.495	0.00296132
rs2311837	1.26596	1.080-1.484	0.0038811
rs2422413	1.2631	1.078-1.480	0.00418649
rs10520176	1.27067	1.083-1.490	0.00347536
rs28380327	1.27767	1.090-1.497	0.00270427
rs1947198	1.26351	1.078-1.481	0.00412549
rs197273	1.27169	1.085-1.491	0.00327273
rs1064213	1.25847	1.074-1.475	0.00476644
rs114670539	1.26748	1.081-1.486	0.00373024
rs57435966	1.2732	1.085-1.494	0.00332264
rs114870822	1.26701	1.081-1.485	0.00380917
rs62182135	1.26996	1.083-1.489	0.00347489
rs6442446	1.26761	1.081-1.486	0.00372484
rs9883892	1.27284	1.086-1.492	0.00313505
rs13059636	1.28227	1.095-1.501	0.00219315
rs114848860	1.26244	1.077-1.479	0.00424435
rs11712056	1.27398	1.087-1.494	0.00307946
rs13316611	1.26127	1.077-1.477	0.00428063
rs11924337	1.26443	1.079-1.482	0.00406613
rs957501	1.27608	1.089-1.495	0.00277343
rs1800828	1.27081	1.084-1.490	0.00336889
rs13065394	1.26344	1.078-1.481	0.00415766
rs885255	1.27367	1.087-1.493	0.00306821
rs9831488	1.2684	1.082-1.487	0.0036599
rs3850174	1.27817	1.091-1.497	0.00256875
rs2239626	1.27391	1.087-1.493	0.00307338
rs231398	1.27048	1.084-1.489	0.00340838
rs28634184	1.26627	1.080-1.484	0.00384833
rs7691121	1.27511	1.088-1.494	0.00292472
rs4339281	1.26076	1.076-1.477	0.00437239
rs4241964	1.28803	1.101-1.507	0.00174985
rs10067113	1.26784	1.081-1.486	0.00369705
rs7701529	1.2718	1.085-1.491	0.00327177
rs11748798	1.25243	1.071-1.465	0.00522624
rs56947091	1.28227	1.095-1.502	0.00225103
rs286805	1.26998	1.083-1.489	0.00345451
rs1027742	1.26366	1.078-1.481	0.00411718
rs4246036	1.27681	1.089-1.497	0.00282386
rs9395520	1.26995	1.083-1.489	0.00353567
rs521977	1.29807	1.119-1.506	0.000683144
rs4714475	1.26662	1.081-1.485	0.00380875
rs62405438	1.24343	1.068-1.448	0.00534274
rs2653349	1.28267	1.093-1.505	0.00244474
rs2881955	1.2781	1.091-1.497	0.00254123
rs60616179	1.27332	1.086-1.493	0.00311086
rs827749	1.26905	1.082-1.488	0.00365988
rs9364767	1.26858	1.082-1.487	0.00362318
rs9348050	1.26584	1.080-1.484	0.00391386
rs10280205	1.26723	1.081-1.486	0.00376505
rs17161045	1.25611	1.072-1.471	0.00502785
rs6967481	1.25786	1.073-1.474	0.00488669
rs12704886	1.27392	1.087-1.493	0.00300759
rs202157	1.26205	1.076-1.480	0.0044635
rs1113295	1.26896	1.082-1.488	0.00357046
rs2971970	1.26554	1.080-1.483	0.00393633
rs35524253	1.27102	1.084-1.490	0.00333785
rs11786306	1.26565	1.080-1.484	0.00394287
rs13255030	1.27017	1.083-1.489	0.00344429
rs12541362	1.26177	1.076-1.479	0.00440754
rs769066	1.26631	1.080-1.485	0.00387819
rs4321976	1.24652	1.067-1.457	0.00585005
rs3100052	1.26207	1.077-1.479	0.00430475
rs3808477	1.27507	1.088-1.495	0.00295232
rs34340407	1.26811	1.082-1.487	0.00367137
rs6477309	1.27443	1.087-1.494	0.00297664
rs308521	1.26128	1.076-1.478	0.00445607
rs62553781	1.27061	1.084-1.490	0.00341019
rs4838161	1.27215	1.085-1.491	0.0032244
rs10988239	1.28147	1.095-1.500	0.00225191
rs34619169	1.26906	1.083-1.488	0.00356276
rs28458909	1.25595	1.071-1.472	0.00526592
rs4948547	1.26814	1.082-1.487	0.0036733
rs10823233	1.26965	1.083-1.488	0.00349101
rs3808964	1.27395	1.087-1.493	0.003019
rs72632979	1.26973	1.083-1.488	0.00346737
rs10742179	1.26632	1.080-1.484	0.00386001
rs4141920	1.26782	1.081-1.486	0.00369289
rs11032362	1.28717	1.099-1.507	0.00191554
rs34239319	1.26325	1.078-1.480	0.00414226
rs3168135	1.26745	1.081-1.486	0.00376637
rs4237555	1.28236	1.096-1.501	0.00212359
rs4936291	1.27113	1.084-1.490	0.00334699
rs74357745	1.27544	1.088-1.495	0.00286949
rs7977610	1.27945	1.093-1.498	0.00238803
rs12811046	1.26375	1.078-1.481	0.0041341
rs7316768	1.27914	1.094-1.496	0.0022614
rs7313852	1.28934	1.100-1.511	0.00188029
rs77384811	1.26684	1.081-1.485	0.00381901
rs7959983	1.27616	1.089-1.496	0.00284189
rs7304278	1.26201	1.077-1.479	0.00435784
rs80097534	1.27544	1.089-1.494	0.00285558
rs9597250	1.26803	1.082-1.487	0.00368772
rs9573971	1.25011	1.067-1.465	0.00605001
rs17267683	1.26972	1.083-1.489	0.00350838
rs9521184	1.25548	1.073-1.469	0.00480901
rs1952923	1.27264	1.086-1.492	0.00315737
rs698015	1.26391	1.078-1.481	0.00410432
rs7148842	1.26757	1.081-1.486	0.00370822
rs10149448	1.26723	1.081-1.486	0.00375473
rs12432176	1.26999	1.083-1.489	0.00345387
rs59986227	1.27064	1.084-1.489	0.00338126
rs9932577	1.25099	1.070-1.462	0.00516128
rs12927162	1.27091	1.084-1.490	0.00342235
rs1421085	1.25291	1.069-1.469	0.00571148
rs4784655	1.26664	1.080-1.485	0.00388923
rs17604349	1.25685	1.073-1.473	0.00495772
rs2518022	1.28575	1.098-1.506	0.00204289
rs3760185	1.26614	1.080-1.484	0.00390904
rs226090	1.26269	1.077-1.480	0.00423949
rs28647842	1.27437	1.087-1.494	0.00299347
rs72829706	1.2713	1.085-1.490	0.00331425
rs114352914	1.26859	1.082-1.487	0.00361388
rs2949923	1.2643	1.079-1.482	0.00406563
rs62082401	1.26849	1.082-1.487	0.00361508
rs11083105	1.26841	1.082-1.487	0.00366007
rs4419127	1.2711	1.084-1.490	0.00339389
rs12969848	1.25709	1.073-1.473	0.00496998
rs9962650	1.25907	1.075-1.475	0.00459933
rs9964420	1.27668	1.089-1.497	0.00291316
rs56076457	1.26428	1.079-1.482	0.00406885
rs10402849	1.26829	1.082-1.487	0.00363554
rs9636202	1.27744	1.090-1.496	0.0026457
rs11670534	1.27427	1.087-1.493	0.00297942
rs78095690	1.2615	1.077-1.478	0.00434165
rs6131942	1.27476	1.088-1.494	0.00295839
rs2072727	1.25992	1.076-1.476	0.00448725
rs139911	1.2736	1.086-1.494	0.00316827
rs4822107	1.26216	1.077-1.479	0.00425789
B. Causal effect of short sleep (SS) on predispostion to Alzheimer's disease (AD)
Excluded SNP	IVW OR	95% CI	p
rs7524118	1.27493	1.095-1.484	0.00303611
rs2186122	1.21026	1.040-1.408	0.0158028
rs12567114	1.25033	1.070-1.461	0.00690189
rs2820313	1.26298	1.081-1.476	0.00495854
rs1380703	1.2533	1.075-1.461	0.00573025
rs2863957	1.27676	1.090-1.496	0.00399333
rs2014830	1.22715	1.055-1.428	0.0101574
rs17005118	1.24994	1.069-1.461	0.00696758
rs13107325	1.23407	1.058-1.439	0.00944542
rs12518468	1.27201	1.091-1.483	0.00355081
rs3776864	1.27046	1.089-1.482	0.00372936
rs4585442	1.26232	1.080-1.476	0.00518475
rs2517827	1.24835	1.069-1.458	0.00702995
rs12661667	1.25017	1.070-1.460	0.00675563
rs9367621	1.26179	1.080-1.474	0.00510194
rs9321171	1.24327	1.066-1.450	0.0075641
rs11763750	1.28205	1.101-1.492	0.00251357
rs1229762	1.24445	1.064-1.456	0.00833874
[truncated: 25 more rows]

## Sheet: Supplementary table 6
Supplementary Table 6. Sensitivity analysis of causal effect estimates of sleep-related traits on neurodegeneration using leave-group-out SNP method by excluding potential pleiotropic SNPs identified through Phenoscanner.
[truncated: 6 more rows]

[truncated: 1 more sheets: Supplementary table 7]
